# Supplementary material for: Global Research Trends in Sports Nutrition and Football over the Last 20 Years (2004–2024)
Source: Sports (Basel). 2025 Oct 16;13(10):365. doi: 10.3390/sports13100365 (PMC12567775; doi:10.3390/sports13100365)
Supplement: Supplementary file 1 [file sports-13-00365-s001.zip]

Archive with 2 entries (2 files):
- Appendix 1. List of articles included in the analysis.xlsx
- Appendix 2. Frequency and distribution of keywords extracted from article metadata.xlsx
