# Supplementary material for: Global Research Trends in Sports Nutrition and Football over the Last 20 Years (2004–2024)
Source: Sports (Basel). 2025 Oct 16;13(10):365. doi: 10.3390/sports13100365 (PMC12567775; doi:10.3390/sports13100365)
Supplement: Supplementary file 1 [file sports-13-00365-s001.zip › Appendix 1. List of articles included in the analysis.xlsx]

## Sheet: Sheet 1
	Title: Author: Institution; City, State, Country. Corresponding Author
N	Authors	Title	Journal	Year
1	RODRÍGUEZ R F;DELGADO O A;RIVERA L P;TAPIA A V;CRISTI-MONTERO C	EFFECTS OF ß-ALANINE SUPPLEMENTATION ON WINGATE TESTS IN UNIVERSITY FEMALE FOOTBALLERS	NUTRICION HOSPITALARIA	2014
2	DEAN T;KNIGHT S;ROBINSON M;BOWLING L;RUSSELL A;`NEAL E;DAVIS B	24 H HYDRATION PROFILE OF COLLEGIATE SOCCER PLAYERS TRAINING ONCE VERSUS TWICE PER DAY IN THE HEAT	PHYSIOLOGY & BEHAVIOR	2023
3	GATTERER H;BOECKSTEINER T;MUELLER A;SIMI H;KRASSER C;DJUKIC R;SCHROTH ;RAINER R;WALLNER D	5-HYDROXYMETHYLFURFURAL AND ALPHA-KETOGLUTARIC ACID AS AN ERGOGENIC AID DURING INTENSIFIED SOCCER TRAINING: A PLACEBO CONTROLLED RANDOMIZED STUDY	JOURNAL OF DIETARY SUPPLEMENTS	2020
4	SUZUKI I;SAKURABA K;HORIIKE T;KISHI ;TAKAFUMI T;YABE J;SUZUKI T;MORITA M;NISHIMURA A;SUZUKI Y	A COMBINATION OF ORAL L-CITRULLINE AND L-ARGININE IMPROVED 10-MIN FULL-POWER CYCLING TEST PERFORMANCE IN MALE COLLEGIATE SOCCER PLAYERS: A RANDOMIZED CROSSOVER TRIAL	EUROPEAN JOURNAL OF APPLIED PHYSIOLOGY	2019
5	RICCARDI M;DIMEFF R	A HIGH SCHOOL SOCCER PLAYER WITH ENERGY DEFICIENCY: A SPORTS DIETITIAN'S APPROACH	CURRENT SPORTS MEDICINE REPORTS	2007
6	KOTSIS Y;MIKELLIDI A;ARESTI C;PERSIA E;SOTIROPOULOS A;PANAGIOTAKOS ;DEMOSTHENES B D;ANTONOPOULOU S;NOMIKOS T	A LOW-DOSE, 6-WEEK BOVINE COLOSTRUM SUPPLEMENTATION MAINTAINS PERFORMANCE AND ATTENUATES INFLAMMATORY INDICES FOLLOWING A LOUGHBOROUGH INTERMITTENT SHUTTLE TEST IN SOCCER PLAYERS	EUROPEAN JOURNAL OF NUTRITION	2018
7	MIZELMAN E;CHILIBECK P;HANIFI A;KAVIANI M;BRENNA E;ZELLO G	A LOW-GLYCEMIC INDEX, HIGH-FIBER, PULSE-BASED DIET IMPROVES LIPID PROFILE, BUT DOES NOT AFFECT PERFORMANCE IN SOCCER PLAYERS	NUTRIENTS	2020
8	NACLERIO F;LARUMBE-ZABALA E;COOPER R;ALLGROVE J;EARNEST C	A MULTI-INGREDIENT CONTAINING CARBOHYDRATE, PROTEINS L-GLUTAMINE AND L-CARNITINE ATTENUATES FATIGUE PERCEPTION WITH NO EFFECT ON PERFORMANCE, MUSCLE DAMAGE OR IMMUNITY IN SOCCER PLAYERS	PLOS ONE	2015
9	FERRARI D;LOMBARDI G;STROLLO M;PONTILLO ;MARINA M;MOTTA A;LOCATELLI M	A POSSIBLE ANTIOXIDANT ROLE FOR VITAMIN D IN SOCCER PLAYERS: A RETROSPECTIVE ANALYSIS OF PSYCHOPHYSICAL STRESS MARKERS IN A PROFESSIONAL TEAM	INTERNATIONAL JOURNAL OF ENVIRONMENTAL RESEARCH AND PUBLIC HEALTH	2020
10	FERNANDES H	A PROPOSAL OF ENERGY AND MACRONUTRIENTS INTAKES FOR ELITE SOCCER PLAYERS; QUELS APPORTS EN ÉNERGIE ET EN MACRONUTRIMENTS POUR LES JOUEURS DE FOOTBALL D’ÉLITE ?	SCIENCE AND SPORTS	2021
11	BEZRATI I;BEN F M;HAMMAMI R;OUERGHI N;PADULO J;FEKI M	A SINGLE MEGA DOSE OF VITAMIN D IMPROVES SELECTED PHYSICAL VARIABLES IN VITAMIN D-DEFICIENT YOUNG AMATEUR SOCCER PLAYERS: A RANDOMIZED CONTROLLED TRIAL	APPLIED PHYSIOLOGY NUTRITION AND METABOLISM	2020
12	FERRER M;TAULER P;SUREDA A;PUJOL ;PEDRO P;DROBNIC F;TUR J;PONS A	A SOCCER MATCH'S ABILITY TO ENHANCE LYMPHOCYTE CAPABILITY TO PRODUCE ROS AND INDUCE OXIDATIVE DAMAGE	INTERNATIONAL JOURNAL OF SPORT NUTRITION AND EXERCISE METABOLISM	2009
13	FRANCA T;MUNIZ-SANTOS R;CAETANO L;CARLOS C;SOUZA G;GOULART H;ASSIS M;BOTTINO A;BASSINI A;SANTANA ;ANTONIO E G A;PRADO E;CAMERON L	A SPORTOMICS SOCCER INVESTIGATION UNVEILS AN EXERCISE-INDUCED SHIFT IN TYROSINE METABOLISM LEADING TO HAWKINSINURIA	FRONTIERS IN NUTRITION	2023
14	MUKHIA S;BANDOPADHYAY P	A STUDY ON RELATIONSHIP BETWEEN VITAMINE E SUPPLIMENTATION AND SOLE MORPHOLOGY WITH PERFORMANCE LEVEL OF FOOTBALL PLAYERS	INTERNATIONAL JOURNAL OF PHARMA AND BIO SCIENCES	2015
15	ZART S;BECKER S;FROEHLICH M	A SYRUP-WATER MIXTURE INCREASES PERFORMANCE IN THE YO-YO INTERMITTENT RECOVERY TEST AFTER A SOCCER-SPECIFIC PRELOAD IN THE HOFF TEST: A DOUBLE-BLIND CROSSOVER STUDY	BEVERAGES	2021
16	DASA M;FRIBORG O;KRISTOFFERSEN M;PETTERSEN G;SUNDGOT-BORGEN J;ROSENVINGE J	ACCURACY OF TRACKING DEVICES' ABILITY TO ASSESS EXERCISE ENERGY EXPENDITURE IN PROFESSIONAL FEMALE SOCCER PLAYERS: IMPLICATIONS FOR QUANTIFYING ENERGY AVAILABILITY	INTERNATIONAL JOURNAL OF ENVIRONMENTAL RESEARCH AND PUBLIC HEALTH	2022
17	ANDERSSON H;KARLSEN A;BLOMHOFF R;RAASTAD ;TRULS T;KADI F	ACTIVE RECOVERY TRAINING DOES NOT AFFECT THE ANTIOXIDANT RESPONSE TO SOCCER GAMES IN ELITE FEMALE PLAYERS	BRITISH JOURNAL OF NUTRITION	2010
18	YILDIRIM U;AKCAY N;ALEXE D;ESEN ;OZCAN O;GULU M;CIRTITA-BUZOIANU C;CINARLI F;SAFA S;COJOCARU M;SARI C;ALEXE C;IOANA I;KARAYIGIT R	ACUTE EFFECT OF DIFFERENT DOSES OF CAFFEINATED CHEWING GUM ON EXERCISE PERFORMANCE IN CAFFEINE-HABITUATED MALE SOCCER PLAYERS	FRONTIERS IN NUTRITION	2023
19	BERJISIAN E;MCGAWLEY K;SAUNDERS B;DOMINGUEZ ;RAUL R;KOOZEHCHIAN M;COUTINHO D O C;RAFIEI R;MIRAFTABI H;SARSHIN A;NADERI ;ALIREZA A	ACUTE EFFECTS OF BEETROOT JUICE AND CAFFEINE CO-INGESTION DURING A TEAM-SPORT-SPECIFIC INTERMITTENT EXERCISE TEST IN SEMI-PROFESSIONAL SOCCER PLAYERS: A RANDOMIZED, DOUBLE-BLIND, PLACEBO-CONTROLLED STUDY	BMC SPORTS SCIENCE MEDICINE AND REHABILITATION	2022
20	STABLES R;HANNON M;COSTELLO N;MCHAFFIE S;SODHI J;CLOSE G;MORTON ;JAMES P J	ACUTE FUELLING AND RECOVERY PRACTICES OF ACADEMY SOCCER PLAYERS: IMPLICATIONS FOR GROWTH, MATURATION, AND PHYSICAL PERFORMANCE	SCIENCE AND MEDICINE IN FOOTBALL	2024
21	AZEVEDO H;AZEVEDO V;PADILHA D;LOTURCO ;IRINEU I;ARTIOLI G;SANTOS D;AZEVEDO P	ACUTE RESPONSE OF CALCIUM LACTATE SUPPLEMENTATION ON THE ATHLETIC PERFORMANCE OF SOCCER PLAYERS UNDER THE AGE OF 15	PEDIATRIC EXERCISE SCIENCE	2024
22	ARNAOUTIS G;KAVOURAS S;KOTSIS Y;TSEKOURAS Y;MAKRILLOS M;BARDIS C	AD LIBITUM FLUID INTAKE DOES NOT PREVENT DEHYDRATION IN SUBOPTIMALLY HYDRATED YOUNG SOCCER PLAYERS DURING A TRAINING SESSION OF A SUMMER CAMP	INTERNATIONAL JOURNAL OF SPORT NUTRITION AND EXERCISE METABOLISM	2013
23	PHILPOTT J;DONNELLY C;WALSHE I;MACKINLEY E;DICK J;GALLOWAY S;TIPTON K;WITARD O	ADDING FISH OIL TO WHEY PROTEIN, LEUCINE, AND CARBOHYDRATE OVER A SIX-WEEK SUPPLEMENTATION PERIOD ATTENUATES MUSCLE SORENESS FOLLOWING ECCENTRIC EXERCISE IN COMPETITIVE SOCCER PLAYERS	INTERNATIONAL JOURNAL OF SPORT NUTRITION AND EXERCISE METABOLISM	2018
24	XIAO G;CAO D;LI H;SUN M	AEROBIC ENDURANCE AND NUTRITION INTAKE OF UNIVERSITY FEMALE SOCCER PLAYERS	CHINESE JOURNAL OF CLINICAL REHABILITATION	2004
25	BRIGGS M;RUMBOLD P;COCKBURN E;RUSSELL M;STEVENSON E	AGREEMENT BETWEEN TWO METHODS OF DIETARY DATA COLLECTION IN MALE ADOLESCENT ACADEMY-LEVEL SOCCER PLAYERS	NUTRIENTS	2015
26	ZIVKOVIC V;LAZAREVIC P;DJURIC D;CUBRILO D;MACURA M;VULETIC M;BARUDZIC N;NESIC M;JAKOVLJEVIC V	ALTERATION IN BASAL REDOX STATE OF YOUNG MALE SOCCER PLAYERS AFTER A SIX-MONTH TRAINING PROGRAMME	ACTA PHYSIOLOGICA HUNGARICA	2013
27	CARNEY D;HANNON M;COLEMAN N;MURPHY R;CLOSE G;MORTON J	AN AUDIT OF PERFORMANCE NUTRITION SERVICES IN ENGLISH SOCCER ACADEMIES: IMPLICATIONS FOR OPTIMISING PLAYER DEVELOPMENT	SCIENCE AND MEDICINE IN FOOTBALL	2023
28	DAGCILAR K;OZTURK M	AN EVALUATION OF NUTRITIONAL KNOWLEDGE LEVELS, NUTRITIONAL INTAKE, AND ANTHROPOMETRIC FEATURES OF NORTHERN CYPRUS PROFESSIONAL FOOTBALL PLAYERS	MEDICINA DELLO SPORT	2020
29	SEBASTIA-RICO J;SORIANO J;SANCHIS-CHORDA J;GARCIA-FERNANDEZ A;LOPEZ-MATEU P;DE L C M;SANDRA S;MARTINEZ-SANZ J	ANALYSIS OF FLUID BALANCE AND URINE VALUES IN ELITE SOCCER PLAYERS: IMPACT OF DIFFERENT ENVIRONMENTS, PLAYING POSITIONS, SEXES, AND COMPETITIVE LEVELS	NUTRIENTS	2024
30	KENGER E;EREN F;OZLU T;GUNES F	ANALYSIS OF MICROBIOTA PROFILE AND NUTRITIONAL STATUS IN MALE PROFESSIONAL FOOTBALL PLAYERS	JOURNAL OF SPORTS MEDICINE AND PHYSICAL FITNESS	2023
31	WARDENAAR F;BEAUMONT J;BOECKMAN J;VAN ;GEFFEN B;VANOS J	ANALYSIS OF POTENTIAL HYDRATION OPPORTUNITIES DURING FUTURE FOOTBALL TOURNAMENTS BASED ON DATA FROM THE 2018 FIFA WORLD CUP	SCIENCE AND MEDICINE IN FOOTBALL	2024
32	KESHABYANTS E;DENISOVA N;SOROKINA E;RADZHABKADIEV R;VYBORNAYA K	ANALYSIS OF THE FOOTBALL PLAYERS’ ACTUAL NUTRITION; АНАЛИЗ ФАКТИЧЕСКОГО ПИТАНИЯ СПОРТСМЕНОВ ФУТБОЛЬНОЙ КОМАНДЫ	SPORTS MEDICINE: RESEARCH AND PRACTICE	2021
33	TAYE A;MOLA D;RAHMAN M	ANALYZING THE NUTRITIONAL AWARENESS, DIETARY PRACTICES, ATTITUDES, AND PERFORMANCE OF U-17 FOOTBALL PLAYERS IN ETHIOPIA	PHYSICAL EDUCATION THEORY AND METHODOLOGY	2024
34	BERNAL-OROZCO M;POSADA-FALOMIR M;QUIÑÓNEZ-GASTÉLUM C;PLASCENCIA-AGUILERA L;ARANA-NUÑO J;BADILLO-CAMACHO N;MÁRQUEZ-SANDOVAL F;HOLWAY F;VIZMANOS-LAMOTTE B	ANTHROPOMETRIC AND BODY COMPOSITION PROFILE OF YOUNG PROFESSIONAL SOCCER PLAYERS.	JOURNAL OF STRENGTH AND CONDITIONING RESEARCH	2020
35	DO P W;BOTERO J;GUERRA R;RODRIGUES C;CUVELLO L;DÂMASO A	ANTHROPOMETRIC PROFILE AND MACRONUTRIENT INTAKE IN PROFESSIONAL BRAZILIAN SOCCER PLAYERS ACCORDING TO THEIR FIELD POSITIONING; PERFIL ANTROPOMÉTRICO E INGESTÃO DE MACRONUTRIENTES EM ATLETAS PROFISSIONAIS BRASILEIROS DE FUTEBOL, DE ACORDO COM SUAS POSIÇÕES	REVISTA BRASILEIRA DE MEDICINA DO ESPORTE	2006
36	REIS V;DE A C;ROSSI L	ANTHROPOMETRIC PROFILE AND SWEAT RATE IN YOUNG SOCCER PLAYERS; PERFIL ANTROPOMÉTRICO E TAXA DE SUDORESE NO FUTEBOL JUVENIL	REVISTA BRASILEIRA DE CINEANTROPOMETRIA E DESEMPENHO HUMANO	2009
37	VENANCIO M J;DE V M L;MELLON J;ARAUJO G A;JOSE J;SARANGA S	ANTHROPOMETRIC PROFILE, FUNCTIONALITY, AND TECHNICAL SKILLS OF YOUNG MOZAMBICAN FOOTBALL PLAYERS	REVISTA BRASILEIRA DE FUTSAL E FUTEBOL	2021
38	STASKIEWICZ-BARTECKA W;GROCHOWSKA-NIEDWOROK E;ZYDEK G;GRAJEK M;KICIAK A;BIALEK-DRATWA ;AGNIESZKA A;NIEWIADOMSKA E;KOWALSKI O;KARDAS M	ANTHROPOMETRIC PROFILING AND CHANGES IN SEGMENTAL BODY COMPOSITION OF PROFESSIONAL FOOTBALL PLAYERS IN RELATION TO AGE OVER THE TRAINING MACROCYCLE	SPORTS	2023
39	DE O D;ROSA F;SIMOES-AMBROSIO L;JORDAO A;DEMINICE R	ANTIOXIDANT VITAMIN SUPPLEMENTATION PREVENTS OXIDATIVE STRESS BUT DOES NOT ENHANCE PERFORMANCE IN YOUNG FOOTBALL ATHLETES	NUTRITION	2019
40	EKMEIRO-SALVADOR J;NEBOT-BAS J	ASSESSMENT OF DIET AND NUTRITIONAL STATUS OF YOUNG VENEZUELAN SOCCER PLAYERS	REVISTA DE SALUD PUBLICA-CORDOBA	2024
41	MOSS S;RANDELL R;BURGESS D;RIDLEY S;OCAIREALLAIN C;ALLISON R;ROLLO I	ASSESSMENT OF ENERGY AVAILABILITY AND ASSOCIATED RISK FACTORS IN PROFESSIONAL FEMALE SOCCER PLAYERS	EUROPEAN JOURNAL OF SPORT SCIENCE	2021
42	BRIGGS M;COCKBURN E;RUMBOLD P;RAE ;GLEN G;STEVENSON E;RUSSELL M	ASSESSMENT OF ENERGY INTAKE AND ENERGY EXPENDITURE OF MALE ADOLESCENT ACADEMY-LEVEL SOCCER PLAYERS DURING A COMPETITIVE WEEK	NUTRIENTS	2015
43	ERSOY N;ERSOY G;KUTLU M	ASSESSMENT OF HYDRATION STATUS OF ELITE YOUNG MALE SOCCER PLAYERS WITH DIFFERENT METHODS AND NEW APPROACH METHOD OF SUBSTITUTE URINE STRIP	JOURNAL OF THE INTERNATIONAL SOCIETY OF SPORTS NUTRITION	2016
44	ERSOY N;KALKAN I;ERSOY G	ASSESSMENT OF NUTRITION STATUS OF TURKISH ELITE YOUNG MALE SOCCER PLAYERS IN THE PRE-COMPETITION PERIOD	PROGRESS IN NUTRITION	2019
45	KSIAZEK A;ZAGRODNA A;SLOWINSKA-LISOWSKA ;MALGORZATA M	ASSESSMENT OF THE DIETARY INTAKE OF HIGH-RANK PROFESSIONAL MALE FOOTBALL PLAYERS DURING A PRESEASON TRAINING WEEK	INTERNATIONAL JOURNAL OF ENVIRONMENTAL RESEARCH AND PUBLIC HEALTH	2020
46	DE P R L;DA S A;GUIMARAES C;BLANCO B	ASSESSMENT OF THE HYFRATATION LEVEL OF JUNIOR FOOTBALL PLAYERS	RBNE-REVISTA BRASILEIRA DE NUTRICAO ESPORTIVA	2023
47	JESUS B A;MENDEZ-REBOLLEDO G;ROJANO-ORTEGA D;MOYA-AMAYA H;MOLINA-LOPEZ ;ANTONIO A;JOSE B F	ASSESSMENT OF THE IMPACT OF CONFINEMENT BY SARS-COV-2 ON THE BODY COMPOSITION OF ELITE SOCCER PLAYERS	INTERNATIONAL JOURNAL OF MORPHOLOGY	2021
48	AGUILAR A;REBOLLEDO G;ORTEGA D;AMAYA H;LÓPEZ A;DE L R F	ASSESSMENT OF THE IMPACT OF CONFINEMENT BY SARS-COV-2 ON THE BODY COMPOSITION OF ELITE SOCCER PLAYERS; VALORACIÓN DEL IMPACTO DEL CONFINAMIENTO POR SARS-COV-2 SOBRE LA COMPOSICIÓN CORPORAL DE UNA POBLACIÓN DE FUTBOLISTAS DE ÉLITE	INTERNATIONAL JOURNAL OF MORPHOLOGY	2021
49	NAGASHIMA Y;HORIKAWA A;MORI M	ASSOCIATION BETWEEN 24 H URINARY SODIUM AND POTASSIUM EXCRETION AND DIETARY INTAKE IN JAPANESE MALE ADOLESCENT FOOTBALL PLAYERS	ADOLESCENTS	2021
50	VARILLAS-DELGADO D	ASSOCIATION OF GENETIC PROFILE WITH MUSCLE MASS GAIN AND MUSCLE INJURY PREVENTION IN PROFESSIONAL FOOTBALL PLAYERS AFTER CREATINE SUPPLEMENTATION	NUTRIENTS	2024
51	LEE S;KUNIKO M;HAN S;OH T;TAGUCHI M	ASSOCIATION OF LOW ENERGY AVAILABILITY AND SUPPRESSED METABOLIC STATUS IN KOREAN MALE COLLEGIATE SOCCER PLAYERS: A PILOT STUDY	AMERICAN JOURNAL OF MENS HEALTH	2020
52	GILIC B;KOSOR J;JIMENEZ-PAVON D;MARKIC ;JOSKO J;KARIN Z;DOMIC D;SEKULIC D	ASSOCIATIONS OF VITAMIN D LEVELS WITH PHYSICAL FITNESS AND MOTOR PERFORMANCE; A CROSS-SECTIONAL STUDY IN YOUTH SOCCER PLAYERS FROM SOUTHERN CROATIA	BIOLOGY BASEL	2021
53	CASTRO-SEPULVEDA M;RAMIREZ-CAMPILLO R;ABAD-COLIL ;FELIPE F;MONJE C;PENAILILLO L;CANCINO J;ZBINDEN-FONCEA H	BASAL MILD DEHYDRATION INCREASE SALIVARY CORTISOL AFTER A FRIENDLY MATCH IN YOUNG ELITE SOCCER PLAYERS	FRONTIERS IN PHYSIOLOGY	2018
54	NYAKAYIRU J;JONVIK K;TROMMELEN J;PINCKAERS P;SENDEN J;VAN L L;VERDIJK L	BEETROOT JUICE SUPPLEMENTATION IMPROVES HIGH-INTENSITY INTERMITTENT TYPE EXERCISE PERFORMANCE IN TRAINED SOCCER PLAYERS	NUTRIENTS	2017
55	MICHELI M;PAGANI L;MARELLA M;GULISANO ;MASSIMO M;PICCOLI A;ANGELINI F;BURTSCHER ;MARTIN M;GATTERER H	BIOIMPEDANCE AND IMPEDANCE VECTOR PATTERNS AS PREDICTORS OF LEAGUE LEVEL IN MALE SOCCER PLAYERS	INTERNATIONAL JOURNAL OF SPORTS PHYSIOLOGY AND PERFORMANCE	2014
56	KIM H;SHIN S;JEON I;KWAK J	BIOLOGICAL ASSESSMENT OF THE OMEGA-3 STATUS AFTER OMEGA-3 ENRICHED DIETARY DURING AN ACTIVE SEASONAL PERFORMANCE ON SOCCER PLAYERS	BMC SPORTS SCIENCE MEDICINE AND REHABILITATION	2024
57	PETRI C;PENGUE L;BARTOLINI A;PISTOLESI ;DUCCIO D;ARRONES L	BODY COMPOSITION CHANGES IN MALE AND FEMALE ELITE SOCCER PLAYERS: EFFECTS OF A NUTRITIONAL PROGRAM LED BY A SPORT NUTRITIONIST	NUTRIENTS	2024
58	KATONA A;RIEWE C;BRUZINA A;OLLBERDING N;ANKROM M;DIVINE J;MANGINE R;PEAIRS A	BODY COMPOSITION CHANGES OVER MULTIPLE ACADEMIC YEARS IN FEMALE COLLEGIATE SOCCER PLAYERS	JOURNAL OF FUNCTIONAL MORPHOLOGY AND KINESIOLOGY	2020
59	ROELOFS E;BOCKIN A;BOSCH T;OLIVER J;BACH C;CARBUHN A;STANFORTH P;DENGEL D	BODY COMPOSITION OF NATIONAL COLLEGIATE ATHLETIC ASSOCIATION (NCAA) DIVISION I FEMALE SOCCER ATHLETES THROUGH COMPETITIVE SEASONS	INTERNATIONAL JOURNAL OF SPORTS MEDICINE	2020
60	LOZANO B G;MATUTE L A;GOMEZ B;ALEJANDRO A;GONZALEZ A A;VICENTE R G;ANTONIO C J	BODY FAT PERCENTAGE COMPARISONS BETWEEN FOUR METHODS IN YOUNG FOOTBALL PLAYERS: ARE THEY COMPARABLE?	NUTRICION HOSPITALARIA	2017
61	FILIPPELLA M;ALTIERI B;FALCHETTI A;COSSO R;CENA H;MUSSO C;GERONUTTI ;ERICA E;RASSAT L;CIPRIANI G;COLAO A;DI S C;FAGGIANO A	BONE METABOLISM, BONE MASS AND STRUCTURAL INTEGRITY PROFILE IN PROFESSIONAL MALE FOOTBALL PLAYERS	JOURNAL OF SPORTS MEDICINE AND PHYSICAL FITNESS	2020
62	BASSINI A;MAGALHAES-NETO A;SWEET E;BOTTINO A;VEIGA C;TOZZI M;PICKARD ;MEGAN B M;CAMERON L	CAFFEINE DECREASES SYSTEMIC UREA IN ELITE SOCCER PLAYERS DURING INTERMITTENT EXERCISE	MEDICINE AND SCIENCE IN SPORTS AND EXERCISE	2013
63	MACHADO M;BREDER A;XIMENES M;SIMOES J;FLORENTINO V J	CAFFEINE SUPPLEMENTATION AND MUSCLE DAMAGE IN SOCCER PLAYERS	BRAZILIAN JOURNAL OF PHARMACEUTICAL SCIENCES	2009
64	JORDAN J;KORGAOKAR A;FARLEY R;COONS ;JOHN M J;CAPUTO J	CAFFEINE SUPPLEMENTATION AND REACTIVE AGILITY IN ELITE YOUTH SOCCER PLAYERS	PEDIATRIC EXERCISE SCIENCE	2014
65	PETTERSEN S;KRUSTRUP P;BENDIKSEN M;RANDERS M;BRITO J;BANGSBO J;JIN ;YUN Y;MOHR M	CAFFEINE SUPPLEMENTATION DOES NOT AFFECT MATCH ACTIVITIES AND FATIGUE RESISTANCE DURING MATCH PLAY IN YOUNG FOOTBALL PLAYERS	JOURNAL OF SPORTS SCIENCES	2014
66	SILVA R;IDELFONSO R;COUTO B;DRUMMOND M	CAFFEINE SUPPLEMENTATION DOES NOT INCREASE PERFORMANCE ON PROFESSIONAL SOCCER OFFICIAL MATCHES; A SUPLEMENTAÇÃO DE CAFEÍNA NÃO AUMENTA O DESEMPENHO EM JOGOS OFICIAIS DE FUTEBOL PROFESSIONAL; LA SUPLEMENTACIÓN CON CAFEÍNA NO AUMENTA EL RENDIMIENTO EN PARTIDOS OFICIALES DE FÚTBOL PROFESIONAL	REVISTA BRASILEIRA DE CIENCIAS DO ESPORTE	2024
67	HERNÁNDEZ-CAMACHO J;VÁZQUEZ-CARRIÓN J;FUENTES-LORCA E;MOYA-AMAYA H	CAFFEINE SUPPLEMENTATION IMPROVES COUNTERMOVEMENT JUMP IN YOUTH SOCCER PLAYERS: A PILOT STUDY	REVISTA ESPANOLA DE NUTRICION HUMANA Y DIETETICA	2017
68	APOSTOLIDIS A;MOUGIOS V;SMILIOS I;FRANGOUS M;HADJICHARALAMBOUS M	CAFFEINE SUPPLEMENTATION IS ERGOGENIC IN SOCCER PLAYERS INDEPENDENT OF CARDIORESPIRATORY OR NEUROMUSCULAR FITNESS LEVELS	JOURNAL OF THE INTERNATIONAL SOCIETY OF SPORTS NUTRITION	2020
69	JASTRZEBSKA M;KACZMARCZYK M;MICHALCZYK M;RADZIMINSKI L;STEPIEN P;JASTRZEBSKA J;WAKULUK D;DIAZ S A;LOPEZ S G;FELIPE F;CIESZCZYK P;GODLEWSKI P;KROL P;JASTRZEBSKI Z	CAN SUPPLEMENTATION OF VITAMIN D IMPROVE AEROBIC CAPACITY IN WELL TRAINED YOUTH SOCCER PLAYERS?	JOURNAL OF HUMAN KINETICS	2018
70	MCHAFFIE S;LANGAN-EVANS C;MOREHEN J;STRAUSS J;ARETA J;ROSIMUS C;EVANS M;ELLIOTT-SALE K;CRONIN C;MORTON J	CARBOHYDRATE FEAR, SKINFOLD TARGETS AND BODY IMAGE ISSUES: A QUALITATIVE ANALYSIS OF PLAYER AND STAKEHOLDER PERCEPTIONS OF THE NUTRITION CULTURE WITHIN ELITE FEMALE SOCCER	SCIENCE AND MEDICINE IN FOOTBALL	2022
71	RUSSELL M;BENTON D;KINGSLEY M	CARBOHYDRATE INGESTION BEFORE AND DURING SOCCER MATCH PLAY AND BLOOD GLUCOSE AND LACTATE CONCENTRATIONS	JOURNAL OF ATHLETIC TRAINING	2014
72	CURRELL K;CONWAY S;JEUHENDRUP A	CARBOHYDRATE INGESTION IMPROVES PERFORMANCE OF A NEW RELIABLE TEST OF SOCCER PERFORMANCE	INTERNATIONAL JOURNAL OF SPORT NUTRITION AND EXERCISE METABOLISM	2009
73	ALGHANNAM A	CARBOHYDRATE-PROTEIN INGESTION IMPROVES SUBSEQUENT RUNNING CAPACITY TOWARDS THE END OF A FOOTBALL-SPECIFIC INTERMITTENT EXERCISE	APPLIED PHYSIOLOGY, NUTRITION AND METABOLISM	2011
74	MATTAUSCH N;DOMNIK K;KOEHLER K;SCHAENZER W;BRAUN H	CASE STUDY: HYDRATION INTERVENTION IMPROVES PRE-GAME HYDRATION STATUS IN FEMALE COLLEGIATE SOCCER PLAYERS	INTERNATIONAL JOURNAL OF SPORT NUTRITION AND EXERCISE METABOLISM	2017
75	RANCHORDAS M;BANNOCK L;ROBINSON S	CASE STUDY: NUTRITIONAL AND LIFESTYLE SUPPORT TO REDUCE INFECTION INCIDENCE IN AN INTERNATIONAL-STANDARD PREMIER LEAGUE SOCCER PLAYER	INTERNATIONAL JOURNAL OF SPORT NUTRITION AND EXERCISE METABOLISM	2016
76	MOLINA-LÓPEZ A;MOYA-AMAYA H;ESTEVAN-NAVARRO P;BERRAL-AGUILAR A;ROJANO-ORTEGA D;BERRAL-DE L R F	CHANGES IN BODY COMPOSITION AND PHASE ANGLE DURING PRE-SEASON IN PROFESSIONAL SOCCER PLAYERS; CAMBIOS EN LA COMPOSICIÓN CORPORAL Y ÁNGULO DE FASE DU-RANTE LA PRETEMPORADA EN JUGADORES DE FÚTBOL PROFESIONAL	INTERNATIONAL JOURNAL OF MORPHOLOGY	2022
77	STASKIEWICZ W;GROCHOWSKA-NIEDWOROK E;ZYDEK ;GRZEGORZ G;BIALEK-DRATWA A;GRAJEK M;JARUGA-SEKOWSKA S;KOWALSKI O;KARDAS M	CHANGES IN BODY COMPOSITION DURING THE MACROCYCLE OF PROFESSIONAL FOOTBALL PLAYERS IN RELATION TO SPORTS NUTRITION KNOWLEDGE	FRONTIERS IN NUTRITION	2022
78	STAŚKIEWICZ W;GROCHOWSKA-NIEDWOROK E;ZYDEK G;KICIAK A;BIELASZKA A;KARDAS M;BIAŁEK-DRATWA A;JARUGA-SĘKOWSKA S;GRAJEK M	CHANGES IN BODY WATER CONTENT OF ELITE SOCCER PLAYERS DURING THE MACROCYCLE ACCORDING TO FUNCTION ON THE FIELD	JOURNAL OF PHYSICAL EDUCATION AND SPORT	2022
79	REED J;DE S M;WILLIAMS N	CHANGES IN ENERGY AVAILABILITY ACROSS THE SEASON IN DIVISION I FEMALE SOCCER PLAYERS	JOURNAL OF SPORTS SCIENCES	2013
80	TORO-ROMAN V;ROBLES-GIL M;BARTOLOME I;GRIJOTA F;MUNOZ D;MAYNAR-MARINO M	CHANGES IN HEMATOLOGICAL PARAMETERS OF IRON STATUS AND TOTAL IRON CONCENTRATIONS IN DIFFERENT BIOLOGICAL MATRICES DURING A SPORTS SEASON IN WOMEN'S SOCCER PLAYERS	NUTRIENTS	2023
81	GATTERER H;SCHENK K;FERRARI P;FAULHABER M;SCHOPP E;BURTSCHER M	CHANGES IN HYDRATION STATUS OF SOCCER PLAYERS COMPETING IN THE 2008 EUROPEAN CHAMPIONSHIP	JOURNAL OF SPORTS MEDICINE AND PHYSICAL FITNESS	2011
82	MASCHERINI G;GATTERER H;LUKASKI H;BURTSCHER M;GALANTI G	CHANGES IN HYDRATION, BODY-CELL MASS AND ENDURANCE PERFORMANCE OF PROFESSIONAL SOCCER PLAYERS THROUGH A COMPETITIVE SEASON	JOURNAL OF SPORTS MEDICINE AND PHYSICAL FITNESS	2015
83	MCEWAN G;DROBNIC F;LIZARRAGA A;DIAZ ;ANTONIO G A;PONS E;DELLO I A;UNNITHAN ;VISWANATH V	CHANGES IN MARKERS OF BODY COMPOSITION OF PROFESSIONAL MALE SOCCER PLAYERS DURING PRE-SEASON	SPORTS MEDICINE AND HEALTH SCIENCE	2020
84	YAKIMOV I;GRUEV I;TSANOVA-SAVOVA S	CHANGES IN SOME CARDIO-VASCULAR AND RESPIRATORY PARAMETERS IN FOOTBALL PLAYERS IN STATE OF DEHYDRATION AND OPTIMAL HYDRATION	ARCHIVES OF THE BALKAN MEDICAL UNION	2016
85	PATTON-LOPEZ M;MANORE M;BRANSCUM A;MENG Y;WONG S	CHANGES IN SPORT NUTRITION KNOWLEDGE, ATTITUDES/BELIEFS AND BEHAVIORS FOLLOWING A TWO-YEAR SPORT NUTRITION EDUCATION AND LIFE-SKILLS INTERVENTION AMONG HIGH SCHOOL SOCCER PLAYERS	NUTRIENTS	2018
86	JASTRZEBSKA J;SKALSKA M;RADZIMINSKI L;LOPEZ-SANCHEZ G;WEISS K;HILL L;KNECHTLE ;BEAT B	CHANGES OF 25(OH)D CONCENTRATION, BONE RESORPTION MARKERS AND PHYSICAL PERFORMANCE AS AN EFFECT OF SUN EXPOSURE, SUPPLEMENTATION OF VITAMIN D AND LOCKDOWN AMONG YOUNG SOCCER PLAYERS DURING A ONE-YEAR TRAINING SEASON	NUTRIENTS	2022
87	KOTSIS Y;METHENITIS S;MIKELLIDI A;ARESTI C;PERSIA E;ANTONOPOULOU S;NOMIKOS T	CHANGES OF RATE OF TORQUE DEVELOPMENT IN SOCCER PLAYERS AFTER A LOUGHBOROUGH INTERMITTENT SHUTTLE TEST: EFFECT OF BOVINE COLOSTRUM SUPPLEMENTATION	ISOKINETICS AND EXERCISE SCIENCE	2020
88	DIAZ-CANO S;SALDARRIAGA-HERNANDEZ J;SALDARRIAGA-FRANCO J;MENDEZ-GALVIS E	CHARACTERIZATION OF THE BIOMEDICAL AND SPORTS PROFILE IN PROFESSIONAL SOCCER PLAYERS	IATREIA	2022
89	BECERRA-PATIÑO B;LOZANO J;PALOMINO F	CHARACTERIZATION OF VARIABLES ASSOCIATED WITH SPORTS PERFORMANCE: INTERDISCIPLINARITY IN WOMEN'S SOCCER IN COLOMBIA	JOURNAL OF PHYSICAL EDUCATION AND SPORT	2023
90	DAAB W;BOUZID M;LAJRI M;BOUCHIBA ;MUSTAPHA M;SAAFI M;REBAI H	CHRONIC BEETROOT JUICE SUPPLEMENTATION ACCELERATES RECOVERY KINETICS FOLLOWING SIMULATED MATCH PLAY IN SOCCER PLAYERS	JOURNAL OF THE AMERICAN COLLEGE OF NUTRITION	2021
91	DAAB W;ZGHAL F;NASSIS G;REBAI H;MOALLA W;BOUZID M	CHRONIC BEETROOT JUICE SUPPLEMENTATION ATTENUATES NEUROMUSCULAR FATIGUE ETIOLOGY DURING SIMULATED SOCCER MATCH PLAY	APPLIED PHYSIOLOGY NUTRITION AND METABOLISM	2024
92	CHYCKI J;GOLAS A;HALZ M;MASZCZYK A;TOBOREK M;ZAJAC A	CHRONIC INGESTION OF SODIUM AND POTASSIUM BICARBONATE, WITH POTASSIUM, MAGNESIUM AND CALCIUM CITRATE IMPROVES ANAEROBIC PERFORMANCE IN ELITE SOCCER PLAYERS	NUTRIENTS	2018
93	LOMBARDI G;VITALE J;LOGOLUSO S;LOGOLUSO G;COCCO N;COCCO G;COCCO A;BANFI G	CIRCANNUAL RHYTHM OF PLASMATIC VITAMIN D LEVELS AND THE ASSOCIATION WITH MARKERS OF PSYCHOPHYSICAL STRESS IN A COHORT OF ITALIAN PROFESSIONAL SOCCER PLAYERS	CHRONOBIOLOGY INTERNATIONAL	2017
94	LEE J;BRIDGE J;CLARK D;STEWART ;CLAIRE E C;ERSKINE R	COLLAGEN SUPPLEMENTATION AUGMENTS CHANGES IN PATELLAR TENDON PROPERTIES IN FEMALE SOCCER PLAYERS	FRONTIERS IN PHYSIOLOGY	2023
95	DAVIS B;BOWLING L;DEAN T;KNIGHT ;SAVANNA N S;ROBINSON M;RUSSELL A;O'NEAL ;ERIC K E	COLLEGIATE SOCCER PLAYERS CONSISTENTLY UNDERESTIMATE PRACTICE SWEAT LOSSES REGARDLESS OF PRACTICE SWEAT LOSS VOLUME	MONTENEGRIN JOURNAL OF SPORTS SCIENCE AND MEDICINE	2022
96	OJEDA A;JORQUERA-AGUILERA C	COMBINED IMPACT OF CREATINE, CAFFEINE, AND VARIABLE RESISTANCE ON REPEATED SPRINT ABILITY IN YOUNG SOCCER PLAYERS	NUTRIENTS	2024
97	CLAYTON D;BURBEARY R;PARKER C;JAMES R;M. M;SAWARD C;PROCTER E;MODE W;BAKER C;HOUGH J;WILLIAMS N;ROSSINGTON H;VARLEY I	COMBINED TURMERIC, VITAMIN C, AND VITAMIN D READY-TO-DRINK SUPPLEMENTS REDUCE UPPER RESPIRATORY ILLNESS SYMPTOMS AND GASTROINTESTINAL DISCOMFORT IN ELITE MALE FOOTBALL PLAYERS	NUTRIENTS	2024
98	FRAZER R;BOWLER A;CONDO D;COX ;GREGORY G;PELLY F;SLATER G	COMMONLY USED INDICATORS OF LOW ENERGY AVAILABILITY RISK FAIL TO IDENTIFY FEMALE AMATEUR SOCCER PLAYERS WITH MEASURED LOW ENERGY AVAILABILITY DURING PRESEASON	INTERNATIONAL JOURNAL OF SPORT NUTRITION AND EXERCISE METABOLISM	2024
99	LEE S;MOTO K;OH T;TAGUCHI M	COMPARISON BETWEEN PREDICTED AND MEASURED RESTING ENERGY EXPENDITURES IN KOREAN MALE COLLEGIATE SOCCER PLAYERS.	PHYSICAL ACTIVITY AND NUTRITION	2022
100	KARAMPELAS D;ANTONOPOULOS K;MICHAILIDIS ;YIANNIS Y;MITROTASIOS M;MANDROUKAS A;METAXAS T	COMPARISON OF ERGOGENIC EFFECTS OF CAFFEINE AND NITRATE SUPPLEMENTATION ON SPEED, POWER AND REPEATED SPRINT PERFORMANCE OF SOCCER PLAYERS	PHYSIOLOGIA	2021
101	GAO Z;WANG S;PENG L;SUN L;QIU ;PENG P;BAI B;ZHANG Q;WU J;ZHA Y;ZHU F;WANG Q	COMPARISON OF THE EFFECTS OF DIFFERENT FORMS OF NUTRITION EDUCATION ON ADOLESCENT MALE SOCCER PLAYERS	INTERNATIONAL JOURNAL OF ENVIRONMENTAL RESEARCH AND PUBLIC HEALTH	2022
102	LOUREIRO L;FERREIRA T;CAHUE F;LUIZ C L;BITTENCOURT V;VALENTE A;PIERUCCI A	COMPARISON OF THE EFFECTS OF PEA PROTEIN AND WHEY PROTEIN ON THE METABOLIC PROFILE OF SOCCER ATHLETES: A RANDOMIZED, DOUBLE-BLIND, CROSSOVER TRIAL	FRONTIERS IN NUTRITION	2023
103	ZHANG L;XIAO H;ZHAO L;LIU Z;CHEN L;LIU C	COMPARISON OF THE EFFECTS OF PREBIOTICS AND SYNBIOTICS SUPPLEMENTATION ON THE IMMUNE FUNCTION OF MALE UNIVERSITY FOOTBALL PLAYERS	NUTRIENTS	2023
104	PENA N;AMEZAGA J;MARRUGAT G;LANDALUCE A;VIAR T;ARCE J;LARRUSKAIN J;LEKUE J;FERRERI C;ORDOVAS J;TUEROS I	COMPETITIVE SEASON EFFECTS ON POLYUNSATURATED FATTY ACID CONTENT IN ERYTHROCYTE MEMBRANES OF FEMALE FOOTBALL PLAYERS	JOURNAL OF THE INTERNATIONAL SOCIETY OF SPORTS NUTRITION	2023
105	HAMMOUDA O;CHTOUROU H;ALOUI A;CHAHED H;KALLEL C;MILED A;CHAMARI K;CHAOUACHI A;SOUISSI N	CONCOMITANT EFFECTS OF RAMADAN FASTING AND TIME-OF-DAY ON APOLIPOPROTEIN AI, B, LP-A AND HOMOCYSTEINE RESPONSES DURING AEROBIC EXERCISE IN TUNISIAN SOCCER PLAYERS	PLOS ONE	2013
106	MBEMBA F;MASSAMBA A;BAZOLO P;MABIALA B J;SENGA P	CONGOLESE HIGH LEVEL FOOTBALL PLAYER'S NUTRITION DURING PRECOMPETITION; L'ALIMENTATION DU FOOTBALLEUR CONGOLAIS DE HAUT NIVEAU EN PÉRIODE DE PRÉCOMPÉTITION	SCIENCE AND SPORTS	2006
107	CARTER J;LEE D;FENNER J;RANCHORDAS M;COLE M	CONTEMPORARY EDUCATIONAL AND BEHAVIOR CHANGE STRATEGIES IMPROVE DIETARY PRACTICES AROUND A MATCH IN PROFESSIONAL SOCCER PLAYERS	JOURNAL OF THE INTERNATIONAL SOCIETY OF SPORTS NUTRITION	2024
108	PENGGALIH M;JUFFRIE M;SUDARGO T;SOFRO Z	CORRELATION BETWEEN DIETARY INTAKE WITH ANTHROPOMETRY PROFILE ON YOUTH FOOTBALL ATHLETE IN INDONESIA	ASIAN JOURNAL OF CLINICAL NUTRITION	2017
109	PENGGALIH M;JUFFRIE M;SUDARGO T;SOFRO Z	CORRELATION BETWEEN NUTRITIONAL STATUS AND LIFESTYLE FOR YOUTH SOCCER ATHLETE PERFORMANCE: A COHORT STUDY	PAKISTAN JOURNAL OF NUTRITION	2017
110	BRZEZIANSKI M;MIGDALSKA-SEK M;CZECHOWSKA A;RADZIMINSKI L;JASTRZEBSKI Z;BRZEZIANSKA-LASOTA E;SEWERYNEK E	CORRELATION BETWEEN THE POSITIVE EFFECT OF VITAMIN D SUPPLEMENTATION AND PHYSICAL PERFORMANCE IN YOUNG MALE SOCCER PLAYERS	INTERNATIONAL JOURNAL OF ENVIRONMENTAL RESEARCH AND PUBLIC HEALTH	2022
111	PEDROSA I;DELLA L C;DA S A;RODRIGUES P;DIAS F;PAULA D F;MARINS J	CREATINE IMPROVES ANAEROBIC PERFORMANCE AND PROMOTES ANTHROPOMETRIC CHANGES IN BRAZILIAN COLLEGE SOCCER PLAYERS; LA CREATINA MEJORA EL RENDIMIENTO ANAERÓBICO Y PROMUEVE CAMBIOS ANTROPOMÉTRICOS EN FUTBOLISTAS UNIVERSITARIOS BRASILEÑOS	ARCHIVOS DE MEDICINA DEL DEPORTE	2022
112	CLAUDINO J;MEZENCIO B;AMARAL S;ZANETTI ;VINICIUS V;BENATTI F;ROSCHEL H;GUALANO B;AMADIO A;SERRAO J	CREATINE MONOHYDRATE SUPPLEMENTATION ON LOWER-LIMB MUSCLE POWER IN BRAZILIAN ELITE SOCCER PLAYERS	JOURNAL OF THE INTERNATIONAL SOCIETY OF SPORTS NUTRITION	2014
113	CANCELA P;OHANIAN C;CUITINO E;HACKNEY A	CREATINE SUPPLEMENTATION DOES NOT AFFECT CLINICAL HEALTH MARKERS IN FOOTBALL PLAYERS	BRITISH JOURNAL OF SPORTS MEDICINE	2008
114	DEMINICE R;ROSA F;PFRIMER K;FERRIOLI E;JORDAO A;FREITAS E	CREATINE SUPPLEMENTATION INCREASES TOTAL BODY WATER IN SOCCER PLAYERS: A DEUTERIUM OXIDE DILUTION STUDY	INTERNATIONAL JOURNAL OF SPORTS MEDICINE	2016
115	ABBOTT W;HANSELL E;BRETT A;SKARABOT ;JAKOB J;JAMES L;CLIFFORD T	CURCUMIN ATTENUATES DELAYED-ONSET MUSCLE SORENESS AND MUSCLE FUNCTION DEFICITS FOLLOWING A SOCCER MATCH IN MALE PROFESSIONAL SOCCER PLAYERS	INTERNATIONAL JOURNAL OF SPORTS PHYSIOLOGY AND PERFORMANCE	2023
116	NAUGHTON R;DRUST B;O'BOYLE A;MORGANS ;RYLAND R;ABAYOMI J;DAVIES I;MORTON J;MAHON E	DAILY DISTRIBUTION OF CARBOHYDRATE, PROTEIN AND FAT INTAKE IN ELITE YOUTH ACADEMY SOCCER PLAYERS OVER A 7-DAY TRAINING PERIOD	INTERNATIONAL JOURNAL OF SPORT NUTRITION AND EXERCISE METABOLISM	2016
117	ANDERSON L;NAUGHTON R;CLOSE G;DI D;MICHELE R;MORGANS R;DRUST B;MORTON J	DAILY DISTRIBUTION OF MACRONUTRIENT INTAKES OF PROFESSIONAL SOCCER PLAYERS FROM THE ENGLISH PREMIER LEAGUE	INTERNATIONAL JOURNAL OF SPORT NUTRITION AND EXERCISE METABOLISM	2017
118	SCHULTE J;PETERSON K;THOMSEN T;LENTZ S;HALL M;SLAYMAN T	DAILY VERSUS THREE TIMES WEEKLY DOSING FOR TREATMENT OF IRON DEFICIENCY NONANEMIA IN NCAA DIVISION 1 FEMALE ATHLETES	PM\&R	2024
119	NOCELLA C;CAVARRETTA E;FOSSATI C;PIGOZZI ;FABIO F;QUARANTA F;PERUZZI M;DE G;FABRIZIO F;COSTA V;SHARP C;MANARA M;NIGRO A;CAMMISOTTO V;CASTELLANI V;PICCHIO V;SCIARRETTA S;FRATI G;BARTIMOCCIA S;D'AMICO A;CARNEVALE R	DARK CHOCOLATE INTAKE POSITIVELY MODULATES GUT PERMEABILITY IN ELITE FOOTBALL ATHLETES: A RANDOMIZED CONTROLLED STUDY	NUTRIENTS	2023
120	CAVARRETTA E;PERUZZI M;DEL V R;DI P F;GOBBI G;SERDOZ A;FERRARA ;ROBERTO R;SCHIRONE L;SCIARRETTA S;NOCELLA ;CRISTINA C;DE F E;SCHIAVON S;BIONDI-ZOCCAI ;GIUSEPPE G;FRATI G;CARNEVALE R	DARK CHOCOLATE INTAKE POSITIVELY MODULATES REDOX STATUS AND MARKERS OF MUSCULAR DAMAGE IN ELITE FOOTBALL ATHLETES: A RANDOMIZED CONTROLLED STUDY	OXIDATIVE MEDICINE AND CELLULAR LONGEVITY	2018
121	GUTTIERRES A;NATALI A;VIANNA J;REIS V;MARINS J	DEHYDRATION IN SOCCER PLAYERS AFTER A MATCH IN THE HEAT	BIOLOGY OF SPORT	2011
122	LEAO C;TOMAS G F;CEYLAN H;IBRAHIM I;CLEMENTE F;NOBARI H;CAMOES M;CANCELA C J	DEHYDRATION, WELLNESS, AND TRAINING DEMANDS OF PROFESSIONAL SOCCER PLAYERS DURING PRESEASON	BIOMED RESEARCH INTERNATIONAL	2022
123	PALUDO A;GIMUNOVA M;MICHAELIDES M;KOBUS M;PARPA K	DESCRIPTION OF THE MENSTRUAL CYCLE STATUS, ENERGY AVAILABILITY, EATING BEHAVIOR AND PHYSICAL PERFORMANCE IN A YOUTH FEMALE SOCCER TEAM	SCIENTIFIC REPORTS	2023
124	BUKHARI A;AS'AD S;TASLIM N;THAIYEB M;CHRISSANDER I;PRAMUDYO F	DEXTROSE 10\% DRINK IS SUPERIOR TO SODIUM-DEXTROSE DRINK IN INCREASING BLOOD GLUCOSE AND SPRINT SPEED IN SOCCER PLAYERS: A DOUBLE-BLINDED RANDOMIZED CROSSOVER TRIAL STUDY	SCIENCE \& SPORTS	2022
125	GUZMAN J;ESTEVE H;PABLOS C;PABLOS A;BLASCO C;VILLEGAS J	DHA- RICH FISH OIL IMPROVES COMPLEX REACTION TIME IN FEMALE ELITE SOCCER PLAYERS	JOURNAL OF SPORTS SCIENCE AND MEDICINE	2011
126	ZARE M;MAKHTOOMI M;MANSOURI F;NOURI M;SARBAKHSH P;EFTEKHARI M;POURGHASSEM G B;SHATERI Z	DIET DIVERSITY AND FOOD QUALITY SCORE IN MALE FOOTBALL PLAYERS AND HEALTHY NON-ATHLETE CONTROLS IN RELATION TO OXIDATIVE STRESS BIOMARKERS: A DESCRIPTIVE-ANALYTICAL STUDY	BMC SPORTS SCIENCE, MEDICINE AND REHABILITATION	2023
127	RUSSELL M;PENNOCK A	DIETARY ANALYSIS OF YOUNG PROFESSIONAL SOCCER PLAYERS FOR 1 WEEK DURING THE COMPETITIVE SEASON	JOURNAL OF STRENGTH AND CONDITIONING RESEARCH	2011
128	BONNICI D;AKUBAT I;GREIG M;SPARKS A;MC N L	DIETARY HABITS AND ENERGY BALANCE IN AN UNDER 21 MALE INTERNATIONAL SOCCER TEAM	RESEARCH IN SPORTS MEDICINE	2018
129	PETRI C;MASCHERINI G;PENGUE L;GALANTI G	DIETARY HABITS IN ELITE SOCCER PLAYERS	SPORT SCIENCES FOR HEALTH	2016
130	SEBASTIA-RICO J;SORIANO J;SANCHIS-CHORDA J;ALONSO-CALVAR M;LOPEZ-MATEU P;ROMERO-GARCIA D;MARTINEZ-SANZ J	DIETARY HABITS OF ELITE SOCCER PLAYERS: VARIATIONS ACCORDING TO COMPETITIVE LEVEL, PLAYING POSITION AND SEX	NUTRIENTS	2023
131	RODRIGUEZ L;AZEVEDO A;SEABRA A;PADRAO ;PATRICIA P;MOREIRA P	DIETARY INTAKE ACCORDING TO HYDRATION STATUS IN 9-10 YEAR-OLD SOCCER PLAYERS	NUTRICION HOSPITALARIA	2016
132	MODENA A;CASIRAGHI M;ERBA D	DIETARY INTAKE AND ADHERENCE TO THE MEDITERRANEAN DIET IN SEMI-PROFESSIONAL FEMALE SOCCER PLAYERS: A CROSS-SECTIONAL STUDY	FRONTIERS IN NUTRITION	2024
133	MAUGHAN R;BARTAGI Z;DVORAK J;ZERGUINI ;YACINE Y	DIETARY INTAKE AND BODY COMPOSITION OF FOOTBALL PLAYERS DURING THE HOLY MONTH OF RAMADAN	JOURNAL OF SPORTS SCIENCES	2008
134	ZHANG R;ZHANG Y;SHAO Z	DIETARY INTAKE OF BRANCHED-CHAIN FATTY ACIDS, METABOLIC PARAMETERS, HIGH-SENSITIVITY C-REACTIVE PROTEIN LEVELS, AND ANTHROPOMETRIC FEATURES AMONG ELITE AND SUBELITE SOCCER PLAYERS	INTERNATIONAL JOURNAL OF SPORT NUTRITION AND EXERCISE METABOLISM	2024
135	DOBROWOLSKI H;WLODAREK D	DIETARY INTAKE OF POLISH FEMALE SOCCER PLAYERS	INTERNATIONAL JOURNAL OF ENVIRONMENTAL RESEARCH AND PUBLIC HEALTH	2019
136	CHRYSSANTHOPOULOS C;SOUGLIS A;TSALOUHIDOU S;HULTON A;BOGDANIS G;PETRIDOU A;PHILIPPOU A;MARIDAKI M;THEOS A	DIETARY INTAKE OF SOCCER PLAYERS BEFORE, DURING AND AFTER AN OFFICIAL GAME: INFLUENCE OF COMPETITION LEVEL AND PLAYING POSITION	NUTRIENTS	2024
137	MACUH M;LEVEC J;KOJIC N;KNAP B	DIETARY INTAKE, BODY COMPOSITION AND PERFORMANCE OF PROFESSIONAL FOOTBALL ATHLETES IN SLOVENIA	NUTRIENTS	2023
138	DEVLIN B;LEVERITT M;KINGSLEY M;BELSKI R	DIETARY INTAKE, BODY COMPOSITION, AND NUTRITION KNOWLEDGE OF AUSTRALIAN FOOTBALL AND SOCCER PLAYERS: IMPLICATIONS FOR SPORTS NUTRITION PROFESSIONALS IN PRACTICE	INTERNATIONAL JOURNAL OF SPORT NUTRITION AND EXERCISE METABOLISM	2017
139	MARTINHO D;NAUGHTON R;LEAO C;LEMOS ;JOAO J;FIELD A;FARIA A;REBELO A;GOUVEIA E;R. R;SARMENTO H	DIETARY INTAKES AND DAILY DISTRIBUTION PATTERNS OF MACRONUTRIENTS IN YOUTH SOCCER PLAYERS	FRONTIERS IN NUTRITION	2023
140	MASOGA S;MAJA M;MATSEPANE M;SETHEMANE S	DIETARY PRACTICES OF SOCCER ATHLETES REGISTERED AT THE UNIVERSITY OF LIMPOPO, LIMPOPO PROVINCE, SOUTH AFRICA	SPORT SCIENCES FOR HEALTH	2022
141	SHERIDAN H;PARKER L;HAMMOND K	DIETARY SUPPLEMENTS FOR CONSIDERATION IN ELITE FEMALE FOOTBALLERS	EUROPEAN JOURNAL OF SPORT SCIENCE	2022
142	OLIVEIRA C;SOUSA M;ABREU R;FERREIRA ;ANGELA A;FIGUEIREDO P;RAGO V;TEIXEIRA V;BRITO J	DIETARY SUPPLEMENTS USAGE BY ELITE FEMALE FOOTBALL PLAYERS: AN EXPLORATION OF CURRENT PRACTICES	SCANDINAVIAN JOURNAL OF MEDICINE \& SCIENCE IN SPORTS	2022
143	POVEDA-LOOR C;YAGUACHI-ALARCON R;LARA-VEGA F;ALTAMIRANO-MORAN N;VELEZ-ZULOAGA N	DIETARY, ANTHROPOMETRIC AND SOMATOTYPE PROFILE IN UNIVERSITY SOCCER PLAYERS	NUTRICION CLINICA Y DIETETICA HOSPITALARIA	2022
144	QUERO C;MANONELLES P;FERNÁNDEZ M;ABELLÁN-AYNÉS O;LÓPEZ-PLAZA D;ANDREU-CARAVACA L;HINCHADO M;GÁLVEZ I;ORTEGA E	DIFFERENTIAL HEALTH EFFECTS ON INFLAMMATORY, IMMUNOLOGICAL AND STRESS PARAMETERS IN PROFESSIONAL SOCCER PLAYERS AND SEDENTARY INDIVIDUALS AFTER CONSUMING A SYNBIOTIC. A TRIPLE-BLINDED, RANDOMIZED, PLACEBO-CONTROLLED PILOT STUDY	NUTRIENTS	2021
145	STASKIEWICZ-BARTECKA W;AKTAS S;ZYDEK G;KARDAS M;KALUZA M;MICHALCZYK M	EATING DISORDER RISK ASSESSMENT AND SOCIOCULTURAL ATTITUDES TOWARD BODY IMAGE AMONG POLISH AND TURKISH PROFESSIONAL FEMALE FOOTBALL PLAYERS	FRONTIERS IN NUTRITION	2024
146	FUNNELL M;DYKES N;OWEN E;MEARS ;STEPHEN A S;ROLLO I;JAMES L	ECOLOGICALLY VALID CARBOHYDRATE INTAKE DURING SOCCER-SPECIFIC EXERCISE DOES NOT AFFECT RUNNING PERFORMANCE IN A FED STATE	NUTRIENTS	2017
147	ZHANG Y;LIN Z;HU Y;WANG F	EFFECT OF GANODERMA LUCIDUM CAPSULES ON T LYMPHOCYTE SUBSETS IN FOOTBALL PLAYERS ON LIVING HIGH-TRAINING LOW	BRITISH JOURNAL OF SPORTS MEDICINE	2008
148	O'REILLY J;WONG S	EFFECT OF A CARBOHYDRATE DRINK ON SOCCER SKILL PERFORMANCE FOLLOWING A SPORT-SPECIFIC TRAINING PROGRAM	JOURNAL OF EXERCISE SCIENCE \& FITNESS	2013
149	YOSHIMURA M;AOBA Y;NAITO K;WATARI T;MURAKAMI S;YOSHIMURA K;NAKAGAWA T;YAMAMOTO T;YAMAGUCHI H;NAGAOKA I	EFFECT OF A CHICKEN COMB EXTRACT-CONTAINING SUPPLEMENT ON SUBCLINICAL JOINT PAIN IN COLLEGIATE SOCCER PLAYERS	EXPERIMENTAL AND THERAPEUTIC MEDICINE	2012
150	MACHADO M;ANTUNES W;TAMY A;AZEVEDO P;BARRETO J;HACKNEY A	EFFECT OF A SINGLE DOSE OF CAFFEINE SUPPLEMENTATION AND INTERMITTENT-INTERVAL EXERCISE ON MUSCLE DAMAGE MARKERS IN SOCCER PLAYERS	JOURNAL OF EXERCISE SCIENCE \& FITNESS	2009
151	JOWKO E;SACHARUK J;BALASINSKA B;WILCZAK ;JACEK J;CHARMAS M;OSTASZEWSKI P;CHARMAS R	EFFECT OF A SINGLE DOSE OF GREEN TEA POLYPHENOLS ON THE BLOOD MARKERS OF EXERCISE-INDUCED OXIDATIVE STRESS IN SOCCER PLAYERS	INTERNATIONAL JOURNAL OF SPORT NUTRITION AND EXERCISE METABOLISM	2012
152	ZEMBRON-LACNY A;SZYSZKA K;SOBANSKA B;PAKULA R;STULA ;A A	EFFECT OF A SINGLE DOSE OF VITAMIN E ON THE LEVEL OF OXIDATIVE DAMAGE MARKERS IN BLOOD OF THE SOCCER PLAYERS	BIOLOGY OF SPORT	2005
153	MOR A;ATAN T;AGAOGLU S;AYYILDIZ ;MUSTAFA M	EFFECT OF ARGININE SUPPLEMENTATION ON FOOTBALLERS' ANAEROBIC PERFORMANCE AND RECOVERY	PROGRESS IN NUTRITION	2018
154	DJORDJEVIC B;BARALIC I;KOTUR-STEVULJEVIC J;STEFANOVIC ;A. A;IVANISEVIC J;RADIVOJEVIC N;ANDJELKOVIC M;DIKIC ;N. N	EFFECT OF ASTAXANTHIN SUPPLEMENTATION ON MUSCLE DAMAGE AND OXIDATIVE STRESS MARKERS IN ELITE YOUNG SOCCER PLAYERS	JOURNAL OF SPORTS MEDICINE AND PHYSICAL FITNESS	2012
155	BARALIC I;DJORDJEVIC B;DIKIC N;KOTUR-STEVULJEVIC J;SPASIC S;JELIC-IVANOVIC Z;RADIVOJEVIC N;ANDJELKOVIC M;PEJIC S	EFFECT OF ASTAXANTHIN SUPPLEMENTATION ON PARAOXONASE 1 ACTIVITIES AND OXIDATIVE STRESS STATUS IN YOUNG SOCCER PLAYERS	PHYTOTHERAPY RESEARCH	2013
156	BARALIC I;ANDJELKOVIC M;DJORDJEVIC B;DIKIC N;RADIVOJEVIC N;SUZIN-ZIVKOVIC V;RADOJEVIC-SKODRIC S;PEJIC S	EFFECT OF ASTAXANTHIN SUPPLEMENTATION ON SALIVARY IGA, OXIDATIVE STRESS, AND INFLAMMATION IN YOUNG SOCCER PLAYERS	EVIDENCE-BASED COMPLEMENTARY AND ALTERNATIVE MEDICINE	2015
157	BASSINI-CAMERON A;SWEET E;BOTTINO A;BITTAR C;VEIGA C;CAMERON L	EFFECT OF CAFFEINE SUPPLEMENTATION ON HAEMATOLOGICAL AND BIOCHEMICAL VARIABLES IN ELITE SOCCER PLAYERS UNDER PHYSICAL STRESS CONDITIONS	BRITISH JOURNAL OF SPORTS MEDICINE	2007
158	THONGSAWANG S;CHORCHAROENYING S;YIMLAMAI T	EFFECT OF CORDYCEPS SINENSIS ON REPEATED-SPRINT PERFORMANCE FOLLOWING REPEATED-SPRINT TRAINING IN HYPOXIA IN FEMALE SOCCER PLAYERS	JOURNAL OF PHYSICAL EDUCATION AND SPORT	2024
159	KESILMIS I;YILMAZ O;CELIK D	EFFECT OF COVID-19 ON AMATEUR FOOTBALL: PERSPECTIVE OF PHYSICAL ACTIVITY, NUTRITION, AND MOOD	INTERNATIONAL JOURNAL OF LIFE SCIENCE AND PHARMA RESEARCH	2021
160	LIFANOV D;KHADYEVA M;RAHMATULLINA L;DEMENEV S;IBRAGIMOV R	EFFECT OF CREATINE SUPPLEMENTATION ON PHYSICAL PERFORMANCE ARE RELATED TO THE AMPD1 AND PPARG GENES POLYMORPHISMS IN FOOTBALL PLAYERS	ROSSIĬSKII FIZIOLOGICHESKIĬ ZHURNAL IMENI I.M. SECHENOVA / ROSSIĬSKAIA AKADEMIIA NAUK	2014
161	MOHEBBI H;RAHNAMA N;MOGHADASSI M;RANJBAR K	EFFECT OF CREATINE SUPPLEMENTATION ON SPRINT AND SKILL PERFORMANCE IN YOUNG SOCCER PLAYERS	MIDDLE EAST JOURNAL OF SCIENTIFIC RESEARCH	2012
162	SIMPSON A;HORNE S;SHARP P;SHARPS R;KIPPELEN P	EFFECT OF CREATINE SUPPLEMENTATION ON THE AIRWAYS OF YOUTH ELITE SOCCER PLAYERS	MEDICINE AND SCIENCE IN SPORTS AND EXERCISE	2019
163	CHOI Y;RA S;NISHIJIMA T;MAEDA S	EFFECT OF CURCUMIN SUPPLEMENTATION ON INFLAMMATORY STATUS AND MUSCLE DAMAGE IN COMPETITIVE FEMALE SOCCER PLAYERS: A PLACEBO-CONTROLLED, SINGLE-BLIND, NONRANDOMIZED, CROSSOVER PILOT STUDY	PHYSICAL ACTIVITY AND NUTRITION	2023
164	FORTES L;NASCIMENTO-JUNIOR J;MORTATTI ;ARNALDO L A;ALVAS A D L D;FERREIRA ;MARIA E C M	EFFECT OF DEHYDRATION ON PASSING DECISION MAKING IN SOCCER ATHLETES	RESEARCH QUARTERLY FOR EXERCISE AND SPORT	2018
165	MARTORELL M;CAPO X;SUREDA A;BATLE J;LLOMPART I;ARGELICH E;TUR J;PONS ;ANTONI A	EFFECT OF DHA ON PLASMA FATTY ACID AVAILABILITY AND OXIDATIVE STRESS DURING TRAINING SEASON AND FOOTBALL EXERCISE	FOOD \& FUNCTION	2014
166	DEBNATH M;DEY S;BANDYOPADHYAY A;DATTA G	EFFECT OF DIETARY MODIFICATION AND INTENSE TRAINING ON BODY COMPOSITION AND LIPID PROFILE OF YOUNG MALE FOOTBALLERS; EFFET DE LA MODIFICATION DE L'ALIMENTATION ET DE L'ENTRAÎNEMENT INTENSE SUR LA COMPOSITION CORPORELLE ET LE PROFIL LIPIDIQUE DES JEUNES FOOTBALLEURS MASCULINS	SCIENCE AND SPORTS	2023
167	BEN S N;INOUBLI L;BEN S Y;KORYAGINA Y;V. V;AMMAR M;AKIMKINA O;INOUBLI M	EFFECT OF DIFFERENT DOSES OF CREATINE SUPPLEMENTATION ON POWER AND SPEED DURING THE PREPARATION PERIOD IN FOOTBALL PLAYERS	HUMAN SPORT MEDICINE	2024
168	SYAFRIANI R;MULYAWAN R;APRIANTONO T;ADNYANA I	EFFECT OF FRESH COW MILK AND PASTEURIZATION MILK TOWARD LACTATE IN SOCCER PLAYERS ACCOMPANIED BY PHYSICAL ACTIVITY	GAZZETTA MEDICA ITALIANA ARCHIVIO PER LE SCIENZE MEDICHE	2021
169	ABBEY E;RANKIN J	EFFECT OF INGESTING A HONEY-SWEETENED BEVERAGE ON SOCCER PERFORMANCE AND EXERCISE-INDUCED CYTOKINE RESPONSE	INTERNATIONAL JOURNAL OF SPORT NUTRITION AND EXERCISE METABOLISM	2009
170	YANEZ-SILVA A;BUZZACHERA C;PICARRO I;JANUARIO R;FERREIRA L;MCANULTY S;R. R;UTTER A;SOUZA-JUNIOR T	EFFECT OF LOW DOSE, SHORT-TERM CREATINE SUPPLEMENTATION ON MUSCLE POWER OUTPUT IN ELITE YOUTH SOCCER PLAYERS	JOURNAL OF THE INTERNATIONAL SOCIETY OF SPORTS NUTRITION	2017
171	BRZEZIANSKI M;MIGDALSKA-SEK M;STUSS M;JASTRZEBSKI Z;RADZIMINSKI L;BRZEZIANSKA-LASOTA ;EWA E;SEWERYNEK E	EFFECT OF PHYSICAL TRAINING ON PARATHYROID HORMONE AND BONE TURNOVER MARKER PROFILE IN RELATION TO VITAMIN D SUPPLEMENTATION IN SOCCER PLAYERS	BIOLOGY OF SPORT	2022
172	LÓPEZ A;PADILLA E;AMAYA H;ORTEGA D;BERRAL A A;NAVARRO P;DE L R F	EFFECT OF POST-TRAINING AND POST-MATCH ANTIOXIDANTS ON OXIDATIVE STRESS AND INFLAMMATION IN PROFESSIONAL SOCCER PLAYERS; EFECTO DE LOS ANTIOXIDANTES POST-ENTRENAMIENTO Y POST-PARTIDO SOBRE EL ESTRÉS OXIDATIVO Y LA INFLAMACIÓN EN JUGADORES PROFESIONALES DE FÚTBOL	RETOS	2022
173	RAMEZANI A;MOONIKH K	EFFECT OF QUERCETIN SUPPLEMENTATION ON OXIDATIVE STRESS AND EXHAUSTION IN MALE SOCCER PLAYERS	JOURNAL OF MEDICINAL PLANTS	2017
174	MAUGHAN R;LEIPER J;BARTAGI Z;ZRIFI R;ZERGUINI Y;DVORAK J	EFFECT OF RAMADAN FASTING ON SOME BIOCHEMICAL AND HAEMATOLOGICAL PARAMETERS IN TUNISIAN YOUTH SOCCER PLAYERS UNDERTAKING THEIR USUAL TRAINING AND COMPETITION SCHEDULE	JOURNAL OF SPORTS SCIENCES	2008
175	ATASHAK S;JAFARI A	EFFECT OF SHORT-TERM CREATINE MONOHYDRATE SUPPLEMENTATION ON INDIRECT MARKERS OF CELLULAR DAMAGE IN YOUNG SOCCER PLAYERS	SCIENCE & SPORTS	2012
176	JAHANGARD A;HAMEDINIA M;HOSSEINI K A;JAFARI A;SALEHZADEH K	EFFECT OF SHORT-TERM GARLIC EXTRACT SUPPLEMENTATION ON OXIDATIVE STRESS INDICES DURING REST AND INDUCED-EXERCISE EXHAUSTION IN MALE SOCCER PLAYERS	IRANIAN JOURNAL OF ENDOCRINOLOGY AND METABOLISM	2013
177	STANKIEWICZ B;CIEŚLICKA M;MIESZKOWSKI J;KOCHANOWICZ A;NIESPODZIŃSKI B;SZWARC A;WALDZIŃSKI T;RECZKOWICZ J;PISKORSKA E;PETR M;SKARPAŃSKA-STEJNBORN A;ANTOSIEWICZ J	EFFECT OF SUPPLEMENTATION WITH BLACK CHOKEBERRY (ARONIA MELANOCARPA) EXTRACT ON INFLAMMATORY STATUS AND SELECTED MARKERS OF IRON METABOLISM IN YOUNG FOOTBALL PLAYERS: A RANDOMIZED DOUBLE-BLIND TRIAL.	NUTRIENTS	2023
178	ROSIDI A;KHOMSAN A;SETIAWAN B;RIYADI H;BRIAWAN D	EFFECT OF TEMULAWAK CURCUMIN XANTHORRHIZA ROXB) EXTRACT ON REDUCTION OF MDA (MALONDIALDEHYDE) LEVELS OF FOOTBALL ATHLETES	PAKISTAN JOURNAL OF NUTRITION	2013
179	COULL N;WATKINS S;ALDOUS J;WARREN L;CHRISMAS B;DASCOMBE B;MAUGER A;ABT G;TAYLOR L	EFFECT OF TYROSINE INGESTION ON COGNITIVE AND PHYSICAL PERFORMANCE UTILISING AN INTERMITTENT SOCCER PERFORMANCE TEST (ISPT) IN A WARM ENVIRONMENT	EUROPEAN JOURNAL OF APPLIED PHYSIOLOGY	2015
180	JASTRZEBSKA M;KACZMARCZYK M;JASTRZEBSKI Z	EFFECT OF VITAMIN D SUPPLEMENTATION ON TRAINING ADAPTATION IN WELL-TRAINED SOCCER PLAYERS	JOURNAL OF STRENGTH AND CONDITIONING RESEARCH	2016
181	KRITIKOS S;PAPANIKOLAOU K;DRAGANIDIS ;DIMITRIOS D;POULIOS A;GEORGAKOULI K;TSIMEAS ;PANAGIOTIS P;TZATZAKIS T;BATSILAS D;BATRAKOULIS A;DELI C;CHATZINIKOLAOU ;ATHANASIOS A;MOHR M;JAMURTAS A;FATOUROS ;IOANNIS G I	EFFECT OF WHEY VS. SOY PROTEIN SUPPLEMENTATION ON RECOVERY KINETICS FOLLOWING SPEED ENDURANCE TRAINING IN COMPETITIVE MALE SOCCER PLAYERS: A RANDOMIZED CONTROLLED TRIAL	JOURNAL OF THE INTERNATIONAL SOCIETY OF SPORTS NUTRITION	2021
182	ABUMOH’D M;ABUBAKER M	EFFECT OF Β-ALANINE SUPPLEMENTATION ON REPEATED SPRINT ABILITY AND RESPONSES OF BLOOD LACTATE AND BICARBONATE IN MALE SOCCER PLAYERS	SPORT MONT	2020
183	NOBARI H;CHOLEWA J;PEREZ-GOMEZ J;CASTILLO-RODRIGUEZ A	EFFECTS OF 14-WEEKS BETAINE SUPPLEMENTATION ON PRO-INFLAMMATORY CYTOKINES AND HEMATOLOGY STATUS IN PROFESSIONAL YOUTH SOCCER PLAYERS DURING A COMPETITION SEASON: A DOUBLE BLIND, RANDOMIZED, PLACEBO-CONTROLLED TRIAL	JOURNAL OF THE INTERNATIONAL SOCIETY OF SPORTS NUTRITION	2021
184	KANG H;MATSUO T	EFFECTS OF 4 WEEKS IRON SUPPLEMENTATION ON HAEMATOLOGICAL AND IMMUNOLOGICAL STATUS IN ELITE FEMALE SOCCER PLAYERS	ASIA PACIFIC JOURNAL OF CLINICAL NUTRITION	2004
185	SILVA M;CARNEIRO C;ARANHA C;PAULA A P;SANTOS M N;SALES R	EFFECTS OF A CARBOHYDRATE-ELECTROLYTIC DRINK ON THE HYDRATION OF YOUNG SOCCER PLAYERS	REVISTA BRASILEIRA DE MEDICINA DO ESPORTE	2011
186	OJEDA A;JOFRE-SALDIA E;TORRES-BANDUC ;MAXIMILIANO M;MALIQUEO S;BARAHONA-FUENTES ;GUILLERMO G;ACEVEDO C;ROMERO G;GARDUNO R;VERA G;PAREDES P;VERA V;AVALOS B;SEREY T;YEOMANS-CABRERA M;JORQUERA-AGUILERA C	EFFECTS OF A LOW DOSE OF ORALLY ADMINISTERED CREATINE MONOHYDRATE ON POST-FATIGUE MUSCLE POWER IN YOUNG SOCCER PLAYERS	NUTRIENTS	2024
187	DE A R;DE O M;FURIGO I;CLIVATTI C;AQUINO R;CLARKE N;TALLIS J;GUIMARAES-FERREIRA L	EFFECTS OF ACUTE CAFFEINE INGESTION ON COGNITIVE PERFORMANCE BEFORE AND AFTER REPEATED SMALL-SIDED GAMES IN PROFESSIONAL SOCCER PLAYERS: A PLACEBO-CONTROLLED, RANDOMIZED CROSSOVER TRIAL	NUTRIENTS	2023
188	ESTRAZULAS J;DOS S F;MACHADO A;JULIA T J;LEGNANI E;BERTUZZI R;LIMA-SILVA ;ADRIANO E A	EFFECTS OF ACUTE INGESTION OF GUARANA (<I>PAULLINIA CUPANA</I>) ON SOCCER PLAYER PERFORMANCE: A RANDOMIZED, CROSS-OVER, PLACEBO-CONTROLLED STUDY	JOURNAL OF THE AMERICAN NUTRITION ASSOCIATION	2024
189	GUZEL N;ORER G;BIRCAN F;CEVHER ;S. C S	EFFECTS OF ACUTE L-CARNITINE SUPPLEMENTATION ON NITRIC OXIDE PRODUCTION AND OXIDATIVE STRESS AFTER EXHAUSTIVE EXERCISE IN YOUNG SOCCER PLAYERS	JOURNAL OF SPORTS MEDICINE AND PHYSICAL FITNESS	2015
190	MINETT G;DUFFIELD R;BIRD S	EFFECTS OF ACUTE MULTINUTRIENT SUPPLEMENTATION ON RUGBY UNION GAME PERFORMANCE AND RECOVERY	INTERNATIONAL JOURNAL OF SPORTS PHYSIOLOGY AND PERFORMANCE	2010
191	STANKIEWICZ B;CIESLICKA M;KUJAWSKI S;PISKORSKA E;KOWALIK T;KORYCKA J;SKARPANSKA-STEJNBORN A	EFFECTS OF ANTIOXIDANT SUPPLEMENTATION ON OXIDATIVE STRESS BALANCE IN YOUNG FOOTBALLERS- A RANDOMIZED DOUBLE-BLIND TRIAL	JOURNAL OF THE INTERNATIONAL SOCIETY OF SPORTS NUTRITION	2021
192	HAMZEKOLAEE A;SAFARZADE A;ESMAEELI A	EFFECTS OF BETA-ALANINE SUPPLEMENTATION ON RECOVERY AND PERFORMANCE FACTORS IN MALE SOCCER PLAYERS	ASIAN JOURNAL OF SPORTS MEDICINE	2023
193	ABAD-COLIL F;RAMIREZ-CAMPILLO R;ALVAREZ C;CASTRO M;SILVA S;IZQUIERDO M	EFFECTS OF BETA-HYDROXY-BETA-METHYLBUTYRATE SUPPLEMENTATION ON PHYSICAL PERFORMANCE OF YOUNG PLAYERS DURING AN INTENSIFIED SOCCER-TRAINING PERIOD: A SHORT REPORT	HUMAN MOVEMENT	2017
194	RANCHORDAS M;KING G;RUSSELL M;LYNN ;ANTHONY A;RUSSELL M	EFFECTS OF CAFFEINATED GUM ON A BATTERY OF SOCCER-SPECIFIC TESTS IN TRAINED UNIVERSITY-STANDARD MALE SOCCER PLAYERS	INTERNATIONAL JOURNAL OF SPORT NUTRITION AND EXERCISE METABOLISM	2018
195	LI S;ZHAO Y	EFFECTS OF CARBOHYDRATE AND WHEY PROTEIN SUPPLEMENT AT APPROPRIATE TIME ON PHYSICAL PERFORMANCE DURING FOOTBALL GAME	JOURNAL OF CLINICAL REHABILITATIVE TISSUE ENGINEERING RESEARCH	2007
196	KINGSLEY M;PENAS-RUIZ C;TERRY C;RUSSELL ;MARK M	EFFECTS OF CARBOHYDRATE-HYDRATION STRATEGIES ON GLUCOSE METABOLISM, SPRINT PERFORMANCE AND HYDRATION DURING A SOCCER MATCH SIMULATION IN RECREATIONAL PLAYERS	JOURNAL OF SCIENCE AND MEDICINE IN SPORT	2014
197	GILSON S;SAUNDERS M;MORAN C;MOORE R;WOMACK C;TODD M	EFFECTS OF CHOCOLATE MILK CONSUMPTION ON MARKERS OF MUSCLE RECOVERY FOLLOWING SOCCER TRAINING: A RANDOMIZED CROSS-OVER STUDY	JOURNAL OF THE INTERNATIONAL SOCIETY OF SPORTS NUTRITION	2010
198	PARSAIE N;GHAVAMZADEH S;CHERAGHI M	EFFECTS OF CHOLECALCIFEROL SUPPLEMENTATION ON INFLAMMATORY MARKERS AND MUSCLE DAMAGE INDICES OF SOCCER PLAYERS AFTER A SIMULATED SOCCER MATCH	NUTRITION	2019
199	NOBARI H;CHOLEWA J;CASTILLO-RODRIGUEZ A;KARGARFARD M;PEREZ-GOMEZ J	EFFECTS OF CHRONIC BETAINE SUPPLEMENTATION ON PERFORMANCE IN PROFESSIONAL YOUNG SOCCER PLAYERS DURING A COMPETITIVE SEASON: A DOUBLE BLIND, RANDOMIZED, PLACEBO-CONTROLLED TRIAL	JOURNAL OF THE INTERNATIONAL SOCIETY OF SPORTS NUTRITION	2021
200	KIM J	EFFECTS OF COMBINED CREATINE AND SODIUM BICARBONATE SUPPLEMENTATION ON SOCCER-SPECIFIC PERFORMANCE IN ELITE SOCCER PLAYERS: A RANDOMIZED CONTROLLED TRIAL	INTERNATIONAL JOURNAL OF ENVIRONMENTAL RESEARCH AND PUBLIC HEALTH	2021
201	WILLIAMS J;ABT G;KILDING A	EFFECTS OF CREATINE MONOHYDRATE SUPPLEMENTATION ON SIMULATED SOCCER PERFORMANCE	INTERNATIONAL JOURNAL OF SPORTS PHYSIOLOGY AND PERFORMANCE	2014
202	ADIKARI A;APPUKUTTY M;KUAN G	EFFECTS OF DAILY PROBIOTICS SUPPLEMENTATION ON ANXIETY INDUCED PHYSIOLOGICAL PARAMETERS AMONG COMPETITIVE FOOTBALL PLAYERS	NUTRIENTS	2020
203	GRABIA M;MARKIEWICZ-ZUKOWSKA R;BIELECKA J;PUSCION-JAKUBIK A;SOCHA K	EFFECTS OF DIETARY INTERVENTION AND EDUCATION ON SELECTED BIOCHEMICAL PARAMETERS AND NUTRITIONAL HABITS OF YOUNG SOCCER PLAYERS	NUTRIENTS	2022
204	RADOMAN K;VUCIC V;ARSIC A;CUBRILO D;JEREMIC N;JEREMIC J;JAKOVLJEVIC V	EFFECTS OF DIFFERENT PUFA SUPPLEMENTATION ON INFLAMMATORY RESPONSE MARKERS IN YOUNG SOCCER PLAYERS; EVALUACIJA EFEKATA RAZLICITIH REZIMA ISHRANE NA INFLAMATORNI ODGOVOR KOD MLADIH FUDBALERA	SERBIAN JOURNAL OF EXPERIMENTAL AND CLINICAL RESEARCH	2015
205	SAN A S;MAROTO-IZQUIERDO S;SEDANO ;SILVIA S	EFFECTS OF EXCHANGE VS. CONTROLLED DIET ON BIOCHEMICAL, BODY COMPOSITION AND FUNCTIONAL PARAMETERS IN ELITE FEMALE SOCCER PLAYERS	PLOS ONE	2023
206	WANG H;EARLY K;THEALL B;LOWE A;LEMOINE N;MARUCCI J;MULLENIX S;JOHANNSEN N	EFFECTS OF FIELD POSITION ON FLUID BALANCE AND ELECTROLYTE LOSSES IN COLLEGIATE WOMEN'S SOCCER PLAYERS	MEDICINA-LITHUANIA	2020
207	MULLINS V;GRAHAM S;CUMMINGS D;WOOD ;ALVA A;OVANDO V;SKULAS-RAY A;POLIAN D;WANG Y;HERNANDEZ G;LOPEZ C;RAIKES ;ADAM C A;BRINTON R;CHILTON F	EFFECTS OF FISH OIL ON BIOMARKERS OF AXONAL INJURY AND INFLAMMATION IN AMERICAN FOOTBALL PLAYERS: A PLACEBO-CONTROLLED RANDOMIZED CONTROLLED TRIAL	NUTRIENTS	2022
208	ATAN R;ERSOY G;ÇAKICI	EFFECTS OF HARDALIYE, A FERMENTED GRAPE DRINK, ON OXIDATIVE STRESS, LIPID PROFILE, AND BLOOD PRESSURE IN YOUNG SOCCER PLAYERS: A RANDOMIZED CONTROLLED TRIAL	JOURNAL OF THE AMERICAN NUTRITION ASSOCIATION	2024
209	DIAW M;SAMB A;DIOP S;SALL N;BA A;CISSE F;CONNES P	EFFECTS OF HYDRATION AND WATER DEPRIVATION ON BLOOD VISCOSITY DURING A SOCCER GAME IN SICKLE CELL TRAIT CARRIERS	BRITISH JOURNAL OF SPORTS MEDICINE	2014
210	ATKINS W;MCDERMOTT B;KANEMURA K;ADAMS J;KAVOURAS S	EFFECTS OF HYDRATION EDUCATIONAL INTERVENTION IN HIGH SCHOOL FOOTBALL PLAYERS	JOURNAL OF STRENGTH AND CONDITIONING RESEARCH	2021
211	ANDRADE-SOUZA V;BERTUZZI R;DE A G;GOMES G;BISHOP D;LIMA-SILVA A	EFFECTS OF ISOLATED OR COMBINED CARBOHYDRATE AND CAFFEINE SUPPLEMENTATION BETWEEN 2 DAILY TRAINING SESSIONS ON SOCCER PERFORMANCE	APPLIED PHYSIOLOGY NUTRITION AND METABOLISM	2015
212	FARJALLAH M;GRAJA A;BEN M L;GHATTASSI K;BOUDAYA M;DRISS T;JAMOUSSI K;SAHNOUN Z;SOUISSI N;HAMMOUDA O	EFFECTS OF MELATONIN INGESTION ON PHYSICAL PERFORMANCE AND BIOCHEMICAL RESPONSES FOLLOWING EXHAUSTIVE RUNNING EXERCISE IN SOCCER PLAYERS	BIOLOGY OF SPORT	2022
213	APPUKUTTY M;SHYAM S;CHOO Z;TAN ;SEOK S S;CHONG H;CHOONG A	EFFECTS OF N-3 LONG-CHAIN POLYUNSATURATED FATTY ACID SUPPLEMENTATION ON THE OMEGA-3 INDEX, AND EXERCISE PERFORMANCE AMONG MALAYSIAN FOOTBALL PLAYERS: A RANDOMISED CONTROLLED TRIAL	BRITISH FOOD JOURNAL	2023
214	ROSAS F;RAMIREZ-CAMPILLO R;MARTINEZ C;CANIUQUEO A;CANAS-JAMET R;MCCRUDDEN E;MEYLAN C;MORAN J;NAKAMURA F;PEREIRA L;A. A;LOTURCO I;DIAZ D;IZQUIERDO M	EFFECTS OF PLYOMETRIC TRAINING AND BETA-ALANINE SUPPLEMENTATION ON MAXIMAL-INTENSITY EXERCISE AND ENDURANCE IN FEMALE SOCCER PLAYERS	JOURNAL OF HUMAN KINETICS	2017
215	RAMIREZ-CAMPILLO R;ANTONIO G J;MARTINEZ C;NAKAMURA F;PENAILILLO L;MEYLAN C;CANIUQUEO A;CANAS-JAMET R;MORAN J;ALONSO-MARTINEZ A;IZQUIERDO M	EFFECTS OF PLYOMETRIC TRAINING AND CREATINE SUPPLEMENTATION ON MAXIMAL-INTENSITY EXERCISE AND ENDURANCE IN FEMALE SOCCER PLAYERS	JOURNAL OF SCIENCE AND MEDICINE IN SPORT	2016
216	HOFFMAN J;RATAMESS N;KANG J;FALVO ;MICHAEL J M;FAIGENBAUM A	EFFECTS OF PROTEIN SUPPLEMENTATION ON MUSCULAR PERFORMANCE AND RESTING HORMONAL CHANGES IN COLLEGE FOOTBALL PLAYERS	JOURNAL OF SPORTS SCIENCE AND MEDICINE	2007
217	GUVENC A	EFFECTS OF RAMADAN FASTING ON BODY COMPOSITION, AEROBIC PERFORMANCE AND LACTATE, HEART RATE AND PERCEPTUAL RESPONSES IN YOUNG SOCCER PLAYERS	JOURNAL OF HUMAN KINETICS	2011
218	AZIZ A;CHIA M;SINGH R;WAHID ;MOHAMED F M	EFFECTS OF RAMADAN FASTING ON PERCEIVED EXERCISE INTENSITY DURING HIGH-INTENSITY INTERVAL TRAINING IN ELITE YOUTH SOCCER PLAYERS	INTERNATIONAL JOURNAL OF SPORTS SCIENCE \& COACHING	2011
219	KHEMILA S;ROMDHANI M;FARJALLAH M;ABID R;BENTOUATI E;SOUISSI M;ABEDELMALEK S;GARBARINO S;SOUISSI N	EFFECTS OF RAMADAN FASTING ON THE DIURNAL VARIATIONS OF PHYSICAL AND COGNITIVE PERFORMANCES AT REST AND AFTER EXERCISE IN PROFESSIONAL FOOTBALL PLAYERS	FRONTIERS IN PSYCHOLOGY	2023
220	CARIOLO A;DEL C J;ARGUDO F;BORGES-HERNANDEZ P	EFFECTS OF REHYDRATION ON THE PHYSICAL AND TECHNICAL CONDITION IN SOCCER PLAYERS; EFECTOS DE LA REHIDRATACIÓN EN LA CONDICIÓN FÍSICA Y TÉCNICA EN JUGADORES DE FÚTBOL SEMIPROFESIONALES	APUNTS MEDICINA DE L'ESPORT	2019
221	DA S B C;SILVA A;DE O;CAIO V C C;MASSA N;DE S Y;DA ;COSTA W;SILVA A;DELATORRE P;CARVALHO R;BRAGA V;MAGNANI M	EFFECTS OF SESAME SESAMUM INDICUM SUPPLEMENTATION ON CREATINE KINASE, LACTATE DEHYDROGENASE, OXIDATIVE STRESS MARKERS, AND AEROBIC CAPACITY IN SEMI-PROFESSIONAL SOCCER PLAYERS	FRONTIERS IN PHYSIOLOGY	2017
222	YANG D;WANG J;YANG J;ZHANG N	EFFECTS OF SHORT-TERM INTAKE OF BEETROOT JUICE ON PHYSICAL AND COGNITIVE PERFORMANCE OF FOOTBALL PLAYERS; 短 期 摄 入 甜 菜 根 汁 对 足 球 运 动 员 体 能 和 认 知 能 力 影 响	CHINESE JOURNAL OF FOOD HYGIENE	2023
223	DAHMER R;DE S Y;BENETTI F	EFFECTS OF SODIUM BICARBONATE AND ALANINE BETA ON FOOTBALL PLAYERS	RBNE-REVISTA BRASILEIRA DE NUTRICAO ESPORTIVA	2020
224	YANG Y;QIU J;WANG M;FENG L;LUO D;GAO R;ZHOU F;CHE K	EFFECTS OF SODIUM PYRUVATE SUPPLEMENTATION ON REPEATED SPRINT EXERCISE PERFORMANCE AND RECOVERY IN MALE COLLEGE SOCCER PLAYERS: A RANDOMIZED CONTROLLED TRIAL	ANNALS OF PALLIATIVE MEDICINE	2022
225	MOYA-AMAYA H;LARA-PADILLA E;ROJANO-ORTEGA ;DANIEL D;MOLINA-LOPEZ A;BERRAL-AGUILAR A;BERRAL-DE L R C;BERRAL-DE L R F	EFFECTS OF THREE MONTHS OF VITAMIN D, CREATINE, AND POLYUNSATURATED FATTY ACIDS SUPPLEMENTATION IN BODY COMPOSITION AND BIOCHEMICAL PARAMETERS IN PROFESSIONAL SOCCER PLAYERS	MEDICINA DELLO SPORT	2021
226	SABOU V;RUSH C;MASON L;DUPONT G;LOUIS J	EFFECTS OF TRAINING INTENSITY AND ENVIRONMENTAL CONDITION ON THE HYDRATION STATUS OF ELITE FOOTBALL PLAYERS	SCIENCE AND MEDICINE IN FOOTBALL	2020
227	LI J;XIE F	EFFECTS OF TYROSINE SUPPLEMENTATION RATION ON ANAEROBIC SPORTS CAPACITY AND PLASMA CATECHOLAMINE LEVELS IN SOCCER ATHLETES.	BIOMEDICAL RESEARCH (INDIA)	2017
228	KARAKILCIK A;HALAT R;ZERIN M;CELIK H;NAZLIGUL Y	EFFECTS OF VITAMIN C AND EXERCISE ON LIPID PROFILE, PLATELET AND ERYTHROCYTE INDICES IN YOUNG SOCCER PLAYERS	JOURNAL OF SPORTS MEDICINE AND PHYSICAL FITNESS	2014
229	MENAI K;IRANI A;DAVE R	EFFECTS OF VITAMIN D3 DEFICIENCY ON PERFORMANCE IN FOOTBALL PLAYERS	INTERNATIONAL JOURNAL OF CURRENT RESEARCH AND REVIEW	2020
230	RODRIGUEZ R F;DELGADO O A;RIVERA L;PATRICIO P;TAPIA A V;CRISTI-MONTERO C	EFFECTS OF Β-ALANINE SUPPLEMENTATION ON WINGATE TESTS IN UNIVERSITY FEMALE FOOTBALLERS	NUTRICION HOSPITALARIA	2015
231	TORO V;SIQUIER-COLL J;BARTOLOME I;ROBLES-GIL M;RODRIGO J;MAYNAR-MARINO M	EFFECTS OF TETRASELMIS CHUIIMICROALGAE SUPPLEMENTATION ON ERGOSPIROMETRIC, HAEMATOLOGICAL AND BIOCHEMICAL PARAMETERS IN AMATEUR SOCCER PLAYERS	INTERNATIONAL JOURNAL OF ENVIRONMENTAL RESEARCH AND PUBLIC HEALTH	2020
232	CHERIAN K;SAINOJI A;NAGALLA B;YAGNAMBHATT V	ENERGY BALANCE COEXISTS WITH DISPROPORTIONATE MACRONUTRIENT CONSUMPTION ACROSS PRETRAINING, DURING TRAINING, AND POSTTRAINING AMONG INDIAN JUNIOR SOCCER PLAYERS	PEDIATRIC EXERCISE SCIENCE	2018
233	BRINKMANS N;PLASQUI G;VAN L L;VAN D;JAN-WILLEM J	ENERGY EXPENDITURE AND DIETARY INTAKE IN PROFESSIONAL FEMALE FOOTBALL PLAYERS IN THE DUTCH WOMEN'S LEAGUE: IMPLICATIONS FOR NUTRITIONAL COUNSELLING	JOURNAL OF SPORTS SCIENCES	2024
234	YLI-PIIPARI S	ENERGY EXPENDITURE AND DIETARY INTAKE OF FEMALE COLLEGIATE TENNIS AND SOCCER PLAYERS DURING A COMPETITIVE SEASON	KINESIOLOGY	2019
235	MOREHEN J;ROSIMUS C;CAVANAGH B;HAMBLY C;SPEAKMAN J;ELLIOTT-SALE K;HANNON M;MORTON J	ENERGY EXPENDITURE OF FEMALE INTERNATIONAL STANDARD SOCCER PLAYERS: A DOUBLY LABELED WATER INVESTIGATION	MEDICINE & SCIENCE IN SPORTS & EXERCISE	2022
236	DASA M;FRIBORG O;KRISTOFFERSEN M;PETTERSEN G;PLASQUI G;SUNDGOT-BORGEN J;ROSENVINGE J	ENERGY EXPENDITURE, DIETARY INTAKE AND ENERGY AVAILABILITY IN FEMALE PROFESSIONAL FOOTBALL PLAYERS	BMJ OPEN SPORT & EXERCISE MEDICINE	2023
237	MCHAFFIE S;LANGAN-EVANS C;STRAUSS J;ARETA J;ROSIMUS C;EVANS M;WAGHORN ;RUTH R;GRANT J;CUTHBERT M;HAMBLY C;SPEAKMAN J;MORTON J	ENERGY EXPENDITURE, INTAKE AND AVAILABILITY IN FEMALE SOCCER PLAYERS VIA DOUBLY LABELLED WATER: ARE WE MISREPRESENTING LOW ENERGY AVAILABILITY?	EXPERIMENTAL PHYSIOLOGY	2024
238	ANDERSON L;ORME P;NAUGHTON R;CLOSE G;MILSOM J;RYDINGS D;O'BOYLE A;DI M R;LOUIS J;HAMBLY C;SPEAKMAN J;MORGANS R;DRUST B;MORTON J	ENERGY INTAKE AND EXPENDITURE OF PROFESSIONAL SOCCER PLAYERS OF THE ENGLISH PREMIER LEAGUE: EVIDENCE OF CARBOHYDRATE PERIODIZATION	INTERNATIONAL JOURNAL OF SPORT NUTRITION AND EXERCISE METABOLISM	2017
239	MUNIZ G A;NATALI A;GONCALVES G;ALFENAS R;BOUZAS M J	ERGOGENIC EFFECT OF A CAFFEINATED SPORTS DRINK ON PERFORMANCE IN SOCCER SPECIFIC ABILITIES TESTS	REVISTA BRASILEIRA DE MEDICINA DO ESPORTE	2009
240	DASA M;FRIBORG O;KRISTOFFERSEN M;PETTERSEN G;SAGEN J;SUNDGOT-BORGEN J;ROSENVINGE J	EVALUATING THE SUITABILITY OF THE LOW ENERGY AVAILABILITY IN FEMALES QUESTIONNAIRE (LEAF-Q) FOR FEMALE FOOTBALL PLAYERS	SPORTS MEDICINE-OPEN	2023
241	ZENG D;FANG Z;QIN L;YU A;REN Y;XUE B;ZHOU X;GAO Z;DING M;AN N;WANG Q	EVALUATION FOR THE EFFECTS OF NUTRITIONAL EDUCATION ON CHINESE ELITE MALE YOUNG SOCCER PLAYERS: THE APPLICATION OF ADJUSTED DIETARY BALANCE INDEX (DBI)	JOURNAL OF EXERCISE SCIENCE \& FITNESS	2020
242	COELHO D;PEREIRA E;GOMES E;COELHO L;SOARES D;SILAMI-GARCIA E	EVALUATION OF HYDRATION STATUS FOLLOWING SOCCER MATCHES OF DIFFERENT CATEGORIES; AVALIAÇÃO DE PARÂMETROS DE HIDRATAÇÃO APÓS JOGOS DE FUTEBOL DE DIFERENTES CATEGORIAS	REVISTA BRASILEIRA DE CINEANTROPOMETRIA E DESEMPENHO HUMANO	2012
243	YATES A;NORWIG J;MAROON J;BOST J;BRADLEY J;DUCA M;WECHT D;GROVE R;ISO A;COBB I;ROSS N;BORDEN M	EVALUATION OF LIPID PROFILES AND THE USE OF OMEGA-3 ESSENTIAL FATTY ACID IN PROFESSIONAL FOOTBALL PLAYERS	SPORTS HEALTH	2009
244	FERNANDO A L;MONCADA-JIMENEZ J;HERNANDEZ-ELIZONDO J;BARRENECHEA A;MONGE-ALVARADO ;MARIA M	EVALUATION OF PRE-GAME HYDRATION STATUS, HEAT STRESS, AND FLUID BALANCE DURING PROFESSIONAL SOCCER COMPETITION IN THE HEAT	EUROPEAN JOURNAL OF SPORT SCIENCE	2009
245	ARES G;MORENO A;OLIVERI F;REDONDO R	EVALUATION OF THE HYDRATION STATUS IN PROFESSIONAL FOOTBALL PLAYERS THROUGH DIFFERENT BODY COMPOSITION ASSESSMENT TECHNIQUES	ARCHIVOS DE MEDICINA DEL DEPORTE	2018
246	DEL M F M;CACHERO-RODRIGUEZ J;LEIROS-DIAZ C;CARRASCO-SANTOS S;MARTIN-PAYO R	EVALUATION OF WATER INTAKE IN SPANISH ADOLESCENT SOCCER PLAYERS DURING A COMPETITION	JOURNAL OF HUMAN KINETICS	2022
247	DA F V;DE M S;PRETTO A;FERREIRA G	EVALUATION OF WATER LOSS AND THE DEGREE OF HYDRATION KNOWLEDGE IN FIELD FOOTBALL ATHLETES OF A PROFESSIONAL TEAM IN THE INTERIOR OF RIO GRANDE DO SUL	RBNE-REVISTA BRASILEIRA DE NUTRICAO ESPORTIVA	2022
248	GRANJA D;COTOVIO R;PINTO R;BORREGO R;MENDES L;CAROLINO E;MACEDO P;FERREIRA D;CAETANO C;MENDES B	EVALUATION OF YOUNG ELITE SOCCER PLAYERS FOOD INTAKE ON MATCH DAY AND HIGHEST TRAINING LOAD DAYS	JOURNAL OF HUMAN SPORT AND EXERCISE	2017
249	SCHULPIS K;PARTHIMOS T;PAPAKONSTANTINOU ;EVANGELOS D E;TSAKIRIS T;PARTHIMOS N;MENTIS ;ALEXIOS-FOTIOS A A;TSAKIRIS S	EVIDENCE FOR THE PARTICIPATION OF THE STIMULATED SYMPATHETIC NERVOUS SYSTEM IN THE REGULATION OF CARNITINE BLOOD LEVELS OF SOCCER PLAYERS DURING A GAME	METABOLISM-CLINICAL AND EXPERIMENTAL	2009
250	HIRSCHHORN R;GILBERT J;CADET ;DANIELLE A D;MURPHY T;HAGGARD C;ROSEHART ;STEPHANIE S;YEARGIN S	EXAMINATION OF BODY MASS CHANGES AMONG DIVISION I COLLEGIATE FOOTBALL PLAYERS WITH SICKLE CELL TRAIT	INTERNATIONAL JOURNAL OF ATHLETIC THERAPY \& TRAINING	2022
251	DEMARTINI-NOLAN J;MARTSCHINSKE J;CASA D;J. J;LOPEZ R;STEARNS R;GANIO M;CORIS E	EXAMINING THE INFLUENCE OF EXERCISE INTENSITY AND HYDRATION ON GASTROINTESTINAL TEMPERATURE IN COLLEGIATE FOOTBALL PLAYERS	JOURNAL OF STRENGTH AND CONDITIONING RESEARCH	2018
252	SEKIGUCHI Y;ADAMS W;CURTIS R;BENJAMIN C;CASA D	FACTORS INFLUENCING HYDRATION STATUS DURING A NATIONAL COLLEGIATE ATHLETICS ASSOCIATION DIVISION 1 SOCCER PRESEASON	JOURNAL OF SCIENCE AND MEDICINE IN SPORT	2019
253	RANDELL R;CARTER J;JEUKENDRUP A;ANTONIA L M;YANGUAS J;ROLLO I	FAT OXIDATION RATES IN PROFESSIONAL SOCCER PLAYERS	MEDICINE AND SCIENCE IN SPORTS AND EXERCISE	2019
254	CATTEM M;COELHO G;OLIVEIRA O;KOURY J	FAT-FREE MASS PREDICTIVE EQUATION USING MULTIFREQUENCY BIOELECTRICAL IMPEDANCE DATA IN ADOLESCENT SOCCER ATHLETES: DEVELOPMENT AND CROSS-VALIDATION	NUTRITION	2024
255	MARTIN-PAYO R;DEL M F M;ZABALETA-DEL-OLMO E;GARCIA-GARCIA R;GONZALEZ-MENDEZ ;XANA X;CARRASCO-SANTOS S	FEASIBILITY STUDY OF AN EDUCATIONAL INTERVENTION TO IMPROVE WATER INTAKE IN ADOLESCENT SOCCER PLAYERS: A TWO-ARM, NON-RANDOMIZED CONTROLLED CLUSTER TRIAL	INTERNATIONAL JOURNAL OF ENVIRONMENTAL RESEARCH AND PUBLIC HEALTH	2021
256	MATSUMOTO C;ISHIZAKA M;KUBO A;ITOKAZU M	FEMALE ATHLETE TRIAD CROSS-SECTIONAL STUDY OF SOCCER PLAYERS BY LEVEL OF COMPETITION.	JOURNAL OF PHYSICAL THERAPY SCIENCE	2023
257	MAKHAFOLA M;MAKHUBELA H;MASOGA S;MAKUSE ;SEFORA H S	FITNESS SOCCER ATHLETES TRAINING AT THE UNIVERSITY OF LIMPOPO, SOUTH AFRICA: ARE THE MACRONUTRIENTS INTAKE AND ANTHROPOMETRIC STATUS OF THESE ATHLETES OPTIMAL?	INTERNATIONAL JOURNAL OF ENVIRONMENTAL RESEARCH AND PUBLIC HEALTH	2022
258	WEBER A;BOLIA I;KORBER S;MAYFIELD ;CORY K C;LINDSAY A;ROSEN J;MCMANNES S;ROMANO R;TIBONE J;GAMRADT S	FIVE-YEAR SURVEILLANCE OF VITAMIN D LEVELS IN NCAA DIVISION I FOOTBALL PLAYERS: RISK FACTORS FOR FAILED SUPPLEMENTATION	ORTHOPAEDIC JOURNAL OF SPORTS MEDICINE	2021
259	MAUGHAN R;SHIRREFFS S;MERSON S;HORSWILL C	FLUID AND ELECTROLYTE BALANCE IN ELITE MALE FOOTBALL (SOCCER) PLAYERS TRAINING IN A COOL ENVIRONMENT	JOURNAL OF SPORTS SCIENCES	2005
260	TARNOWSKI C;ROLLO I;CARTER J;LIZARRAGA-DALLO M;OLIVA M;CLIFFORD T;JAMES L;RANDELL R	FLUID BALANCE AND CARBOHYDRATE INTAKE OF ELITE FEMALE SOCCER PLAYERS DURING TRAINING AND COMPETITION	NUTRIENTS	2022
261	SILVA R;MUENDEL T;NATALI A;BARA B;FILHO M;LIMA J;ALFENAS R;LOPES P;BELFORT F;MARINS J	FLUID BALANCE OF ELITE BRAZILIAN YOUTH SOCCER PLAYERS DURING CONSECUTIVE DAYS OF TRAINING	JOURNAL OF SPORTS SCIENCES	2011
262	ROLLO I;RANDELL R;BAKER L;YANGUAS L;JAVIER J;MEDINA L D;LIZARRAGA A;MESALLES ;JORDI J;JEUKENDRUP A;JAMES L;CARTER J	FLUID BALANCE, SWEAT LOSSES, AND CARBOHYDRATE INTAKE OF ELITE MALE SOCCER PLAYERS IN RESPONSE TO LOW AND HIGH TRAINING INTENSITIES IN COOL AND HOT ENVIRONMENTS	NUTRIENTS	2021
263	AL-JASER T;HASAN A	FLUID LOSS AND BODY COMPOSITION OF ELITE KUWAITI SOCCER PLAYERS DURING A SOCCER MATCH	JOURNAL OF SPORTS MEDICINE AND PHYSICAL FITNESS	2006
264	DAL B P;SILVA C;MORO A;LUNELLI L;ADAMI E;BORGES C;PINHEIRO D	FOOD AND NUTRITIONAL ASPECTS OF PROFESSIONAL FEMALE FOOTBALL PLAYERS FROM THE MUNICIPALITY OF CAÇADOR-SC	RBNE-REVISTA BRASILEIRA DE NUTRICAO ESPORTIVA	2024
265	MENDES R;MOREIRA L N A	FOOD CONSUMPTION AND ANTHROPOMETRIC PROFILE OF PLAYERS BASE CATEGORY OF A FOOTBALL CLUB	RBNE-REVISTA BRASILEIRA DE NUTRICAO ESPORTIVA	2022
266	IGLESIAS-GUTIÉRREZ E;GARCÍA-ROVÉS P;RODRÍGUEZ C;BRAGA S;GARCÍA-ZAPICO P;PATTERSON A	FOOD HABITS AND NUTRITIONAL STATUS ASSESSMENT OF ADOLESCENT SOCCER PLAYERS.: A NECESSARY AND ACCURATE APPROACH	CANADIAN JOURNAL OF APPLIED PHYSIOLOGY-REVUE CANADIENNE DE PHYSIOLOGIE APPLIQUEE	2005
267	SOTO-CELIX M;SANCHEZ-DIAZ S;CASTILLO D;RAYA-GONZALEZ J;DOMINGUEZ-DIEZ M;LAGO-RODRIGUEZ ;ANGEL A;RENDO-URTEAGA T	FOOD INTAKE, BODY COMPOSITION AND PHYSICAL ASSESSMENTS IN YOUNG MALE AND FEMALE SOCCER PLAYERS	REVISTA ESPANOLA DE NUTRICION HUMANA Y DIETETICA	2021
268	ASHLEY C;LOPEZ R;TRITSCH A	FOOTBALL PRACTICES IN HOT ENVIRONMENTS IMPACT SUBSEQUENT DAYS' HYDRATION	JOURNAL OF STRENGTH AND CONDITIONING RESEARCH	2024
269	NAUGHTON R;DRUST B;O'BOYLE A;ABAYOMI ;JULIE J;MAHON E;MORTON J;DAVIES I	FREE-SUGAR, TOTAL-SUGAR, FIBRE, AND MICRONUTRIENT INTAKE WITHIN ELITE YOUTH BRITISH SOCCER PLAYERS: A NUTRITIONAL TRANSITION FROM SCHOOLBOY TO FULLTIME SOCCER PLAYER	APPLIED PHYSIOLOGY NUTRITION AND METABOLISM	2017
270	BASSINI-CAMERON A;MONTEIRO A;GOMES A;WERNECK-DE-CASTRO J;CAMERON L	GLUTAMINE PROTECTS AGAINST INCREASES IN BLOOD AMMONIA IN FOOTBALL PLAYERS IN AN EXERCISE INTENSITY-DEPENDENT WAY	BRITISH JOURNAL OF SPORTS MEDICINE	2008
271	SANCHEZ-CUESTA A;BELEN C A;NAVAS-ENAMORADO ;IGNACIO I;LEKUE J;VIAR T;AXPE M;NAVAS P;LOPEZ-LLUCH G	HIGH COENZYME Q10 PLASMA LEVELS IMPROVE STRESS AND DAMAGE MARKERS IN PROFESSIONAL SOCCER PLAYERS DURING COMPETITION	INTERNATIONAL JOURNAL FOR VITAMIN AND NUTRITION RESEARCH	2022
272	APOSTOLIDIS A;MOUGIOS V;SMILIOS I;HADJICHARALAMBOUS M	HIGHER AND LOWER CAFFEINE CONSUMERS: EXERCISE PERFORMANCE AND BIOLOGICAL RESPONSES DURING A SIMULATED SOCCER-GAME PROTOCOL FOLLOWING CAFFEINE INGESTION	EUROPEAN JOURNAL OF NUTRITION	2022
273	LEE J;ROBSHAW D;ERSKINE R	HIGH-INTENSITY RESISTANCE TRAINING AND COLLAGEN SUPPLEMENTATION IMPROVE PATELLAR TENDON ADAPTATIONS IN PROFESSIONAL FEMALE SOCCER ATHLETES	EXPERIMENTAL PHYSIOLOGY	2024
274	TIAN J;MIAO M	HOW DOES ALTERING THE VOLUME-LOAD OF PLYOMETRIC EXERCISES AFFECT THE INFLAM-MATORY RESPONSE, OXIDATIVE STRESS, AND MUSCLE DAMAGE IN MALE SOCCER PLAYERS?	JOURNAL OF SPORTS SCIENCE AND MEDICINE	2024
275	GODEK S;BARTOLOZZI A	HYDRATION AND CORE TEMPERATURE IN A FOOTBALL PLAYER DURING PRESEASON: A CASE STUDY	ATHLETIC THERAPY TODAY	2004
276	PEREIRA J;DE O L;BERNARDI ;DANIELA M D	HYDRATION AND HYDRIC REPLACEMENT STRATEGIES IN FOOTBALL AND FUTSAL ATHLETES	REVISTA BRASILEIRA DE FUTSAL E FUTEBOL	2021
277	KURDAK S;SHIRREFFS S;MAUGHAN R;OZGUNEN K;ZEREN C;KORKMAZ S;YAZICI Z;ERSOZ G;BINNET ;M. S M;DVORAK J	HYDRATION AND SWEATING RESPONSES TO HOT-WEATHER FOOTBALL COMPETITION	SCANDINAVIAN JOURNAL OF MEDICINE \& SCIENCE IN SPORTS	2010
278	OLIVEIRA C A;SILVA R;DE A;WILSON C W	HYDRATION OF UNDER-15 ATHLETES IN COLLECTIVE FOOTBALL TRAINING	RBNE-REVISTA BRASILEIRA DE NUTRICAO ESPORTIVA	2021
279	GIBSON J;STUART-HILL L;PETHICK W;GAUL C	HYDRATION STATUS AND FLUID AND SODIUM BALANCE IN ELITE CANADIAN JUNIOR WOMEN'S SOCCER PLAYERS IN A COOL ENVIRONMENT	APPLIED PHYSIOLOGY NUTRITION AND METABOLISM	2012
280	PHILLIPS S;SYKES D;GIBSON N	HYDRATION STATUS AND FLUID BALANCE OF ELITE EUROPEAN YOUTH SOCCER PLAYERS DURING CONSECUTIVE TRAINING SESSIONS	JOURNAL OF SPORTS SCIENCE AND MEDICINE	2014
281	GORDON R;KASSIER S;BIGGS C	HYDRATION STATUS AND FLUID INTAKE OF URBAN, UNDERPRIVILEGED SOUTH AFRICAN MALE ADOLESCENT SOCCER PLAYERS DURING TRAINING	JOURNAL OF THE INTERNATIONAL SOCIETY OF SPORTS NUTRITION	2015
282	RODRÍGUEZ L;AZEVEDO A;SEABRA A;PADRÃO P;MOREIRA P	HYDRATION STATUS AND WATER SOURCES IN 9-10 YEAR SOCCER PLAYERS	NUTRICION HOSPITALARIA	2015
283	GODEK S;GODEK J;BARTOLOZZI A	HYDRATION STATUS IN COLLEGE FOOTBALL PLAYERS DURING CONSECUTIVE DAYS OF TWICE-A-DAY PRESEASON PRACTICES	AMERICAN JOURNAL OF SPORTS MEDICINE	2005
284	WILLIAMS C;BLACKWELL J	HYDRATION STATUS, FLUID INTAKE, AND ELECTROLYTE LOSSES IN YOUTH SOCCER PLAYERS	INTERNATIONAL JOURNAL OF SPORTS PHYSIOLOGY AND PERFORMANCE	2012
285	MCDERMOTT B;CASA D;YEARGIN S;GANIO M;LOPEZ R;MOORADIAN E	HYDRATION STATUS, SWEAT RATES, AND REHYDRATION EDUCATION OF YOUTH FOOTBALL CAMPERS	JOURNAL OF SPORT REHABILITATION	2009
286	COSTA C J;DE J F A;TRUSSARDI F A	HYDRATION WITH MALTODEXTRIN VS A REGIONAL BEVERAGE: EFFECTS ON THE PERFORMANCE OF SOCCER PLAYERS	REVISTA BRASILEIRA DE MEDICINA DO ESPORTE	2017
287	YEARGIN S;TORRES-MCGEHEE T;EMERSON D;KOLLER ;JESSICA J;DICKINSON J	HYDRATION, EATING ATTITUDES AND BEHAVIORS IN AGE AND WEIGHT-RESTRICTED YOUTH AMERICAN FOOTBALL PLAYERS	NUTRIENTS	2021
288	DUFFIELD R;MCCALL A;COUTTS A;PEIFFER ;JEREMIAH J J	HYDRATION, SWEAT AND THERMOREGULATORY RESPONSES TO PROFESSIONAL FOOTBALL TRAINING IN THE HEAT	JOURNAL OF SPORTS SCIENCES	2012
289	SIEGLER J;MERMIER C;AMORIM F;LOVELL R;MCNAUGHTON L;ROBERGS R	HYDRATION, THERMOREGULATION, AND PERFORMANCE EFFECTS OF TWO SPORT DRINKS DURING SOCCER TRAINING SESSIONS	JOURNAL OF STRENGTH AND CONDITIONING RESEARCH	2008
290	LOLLO P;AMAYA-FARFAN J;FARIA I;SALGADO J;V. V;CHACON-MIKAHIL M;CRUZ A;OLIVEIRA C;MONTAGNER P;ARRUDA M	HYDROLYSED WHEY PROTEIN REDUCES MUSCLE DAMAGE MARKERS IN BRAZILIAN ELITE SOCCER PLAYERS COMPARED WITH WHEY PROTEIN AND MALTODEXTRIN. A TWELVE-WEEK IN-CHAMPIONSHIP INTERVENTION	INTERNATIONAL DAIRY JOURNAL	2014
291	TANABE Y;KONDO E;SAGAYAMA H;SHIMIZU K;YASUMATSU M;NAKAMURA D;FUJII N;TAKAHASHI H	IMPACT OF CURCUMIN SUPPLEMENTATION ON EXERCISE PERFORMANCE AND MUSCLE DAMAGE AFTER A SOCCER MATCH: A DOUBLE-BLIND PLACEBO-CONTROLLED CROSS-OVER STUDY	EUROPEAN JOURNAL OF APPLIED PHYSIOLOGY	2024
292	ENRIGHT K;MORTON J;IGA J;DRUST B	IMPLEMENTING CONCURRENT-TRAINING AND NUTRITIONAL STRATEGIES IN PROFESSIONAL FOOTBALL: A COMPLEX CHALLENGE FOR COACHES AND PRACTITIONERS	SCIENCE AND MEDICINE IN FOOTBALL	2017
293	BONGIOVANNI T;TRECROCI A;CAVAGGIONI L;ROSSI A;PERRI E;PASTA G;IAIA F;ALBERTI G	IMPORTANCE OF ANTHROPOMETRIC FEATURES TO PREDICT PHYSICAL PERFORMANCE IN ELITE YOUTH SOCCER: A MACHINE LEARNING APPROACH.	RESEARCH IN SPORTS MEDICINE (PRINT)	2021
294	KAZEMI A;RACIL G;HEKMATIKAR A;MOGHADAM M;KARAMI P;HENSELMANS M	IMPROVED PHYSICAL PERFORMANCE OF ELITE SOCCER PLAYERS BASED ON GPS RESULTS AFTER 4 DAYS OF CARBOHYDRATE LOADING FOLLOWED BY 3 DAYS OF LOW CARBOHYDRATE DIET	JOURNAL OF THE INTERNATIONAL SOCIETY OF SPORTS NUTRITION	2023
295	MOHR M;NÓLSØE E;KRUSTRUP P;FATOUROS I;JAMURTAS A	IMPROVING HYDRATION IN ELITE MALE FOOTBALLERS DURING A NATIONAL TEAM TRAINING CAMP – AN OBSERVATIONAL CASE STUDY	PHYSICAL ACTIVITY AND NUTRITION	2021
296	MICHAILIDIS Y	INFLUENCE OF BEETROOT SUPPLEMENTATION ON OXYGEN MUSCLE SATURATION OF SEMI-PROFESSIONAL SOCCER PLAYERS FOLLOWING A REPEATED SPRINT TEST	CENTRAL EUROPEAN JOURNAL OF SPORT SCIENCES AND MEDICINE	2023
297	RUSSELL M;BENTON D;KINGSLEY M	INFLUENCE OF CARBOHYDRATE SUPPLEMENTATION ON SKILL PERFORMANCE DURING A SOCCER MATCH SIMULATION	JOURNAL OF SCIENCE AND MEDICINE IN SPORT	2012
298	EDWARDS A;MANN M;MARFELL-JONES M;RANKIN D;NOAKES T;SHILLINGTON D	INFLUENCE OF MODERATE DEHYDRATION ON SOCCER PERFORMANCE: PHYSIOLOGICAL RESPONSES TO 45 MIN OF OUTDOOR MATCH-PLAY AND THE IMMEDIATE SUBSEQUENT PERFORMANCE OF SPORT-SPECIFIC AND MENTAL CONCENTRATION TESTS	BRITISH JOURNAL OF SPORTS MEDICINE	2007
299	GRAVINA L;RUIZ F;DIAZ E;LEKUE J;BADIOLA A;IRAZUSTA J;GIL S;PAPADOPOULOU S;PAPADOPOULOU S	INFLUENCE OF NUTRIENT INTAKE ON ANTIOXIDANT CAPACITY, MUSCLE DAMAGE AND WHITE BLOOD CELL COUNT IN FEMALE SOCCER PLAYERS NUTRITIONAL STATUS OF TOP TEAM-SPORT ATHLETES ACCORDING TO BODY FAT	JOURNAL OF THE INTERNATIONAL SOCIETY OF SPORTS NUTRITION NUTRITION AND FOOD SCIENCE	2012
300	ZERGUINI Y;DVORAK J;MAUGHAN R;LEIPER J;BARTAGI Z;KIRKENDALL D;AL-RIYAMI M;JUNGE A	INFLUENCE OF RAMADAN FASTING ON PHYSIOLOGICAL AND PERFORMANCE VARIABLES IN FOOTBALL PLAYERS: SUMMARY OF THE F-MARC 2006 RAMADAN FASTING STUDY	JOURNAL OF SPORTS SCIENCES	2008
301	SIQUIER C J;MUNOZ M D;GRIJOTA P F;JAVIER J;BARTOLOME S I;ROBLES G M;MONTERO A J;MAYNAR M M	INFLUENCE OF SOCCER TRAINING ON PARAMETERS OF OXIDATIVE STRESS IN ERYTHROCYTES	NUTRICION HOSPITALARIA	2019
302	MICHALCZYK M;GOŁAŚ A;MASZCZYK A;KACZKA P;ZAJĄC A	INFLUENCE OF SUNLIGHT AND ORAL D(3) SUPPLEMENTATION ON SERUM 25(OH)D CONCENTRATION AND EXERCISE PERFORMANCE IN ELITE SOCCER PLAYERS.	NUTRIENTS	2020
303	HERNANDEZ-GALLARDO D;ARENCIBIA-MORENO R;LINARES G D;MEDRANDA-ROJAS J;CASTILLEJO-OLAN R;LINARES-MANRIQUE ;M. M	INFLUENCE OF THE NUTRITIONAL STATUS BASED ON PHYSIOLOGICAL PARAMETERS OF PHYSICAL PERFORMANCE IN TEENAGER SOCCER PLAYER, ECUADOR	JOURNAL OF SPORT AND HEALTH RESEARCH	2020
304	SAJU A;ROY J;KANTIPUDI S;ALWAR T;SIVARAMAN A	INFLUENCE OF VITAMIN D SUPPLEMENTATION ON MENTAL HEALTH IN COLLEGIATE FOOTBALLERS	MALAYSIAN JOURNAL OF NUTRITION	2024
305	RODRIGUEZ-GIUSTINIANI P;ROLLO I;WITARD O;GALLOWAY S	INGESTING A 12% CARBOHYDRATE-ELECTROLYTE BEVERAGE BEFORE EACH HALF OF A SOCCER MATCH SIMULATION FACILITATES RETENTION OF PASSING PERFORMANCE AND IMPROVES HIGH-INTENSITY RUNNING CAPACITY IN ACADEMY PLAYERS	INTERNATIONAL JOURNAL OF SPORT NUTRITION AND EXERCISE METABOLISM	2019
306	OLIVEIRA R;FRANCISCO R;FERNANDES R;MARTINS ;ALEXANDRE A;NOBARI H;CLEMENTE F;BRITO J;PAULO P	IN-SEASON BODY COMPOSITION EFFECTS IN PROFESSIONAL WOMEN SOCCER PLAYERS	INTERNATIONAL JOURNAL OF ENVIRONMENTAL RESEARCH AND PUBLIC HEALTH	2021
307	TARANTINO D;SIRICO F;CORRADO B;RUOSI ;CARLO C	INTRA-ARTICULAR HYALURONIC ACID INJECTIONS AND ORAL COLLAGEN SUPPLEMENTATION FOR KNEE OA: A CASE REPORT OF AN ELITE FEMALE SOCCER PLAYER	JOURNAL OF HUMAN SPORT AND EXERCISE	2021
308	LANDAHL G;ADOLFSSON P;BÖRJESSON M;MANNHEIMER C;RÖDJER S	IRON DEFICIENCY AND ANEMIA:: A COMMON PROBLEM IN FEMALE ELITE SOCCER PLAYERS	INTERNATIONAL JOURNAL OF SPORT NUTRITION AND EXERCISE METABOLISM	2005
309	DOBROWOLSKI H;WLODAREK D	IRON IN POLISH FEMALE SOCCER PLAYERS-DIETARY INTAKE AND QUESTIONNAIRE VALIDATION	SCIENCE \& SPORTS	2020
310	IGLESIAS-GUTIERREZ E;GARCIA A;GARCIA-ZAPICO P;PEREZ-LANDALUCE J;PATTERSON A;MIGUEL M;GARCIA-ROVES P	IS THERE A RELATIONSHIP BETWEEN THE PLAYING POSITION OF SOCCER PLAYERS AND THEIR FOOD AND MACRONUTRIENT INTAKE?	APPLIED PHYSIOLOGY NUTRITION AND METABOLISM	2012
311	GIRALDI G;UNIM B;MASALA D;MICCOLI S;LA T G	KNOWLEDGE, ATTITUDES AND BEHAVIOURS ON DOPING AND SUPPLEMENTS IN YOUNG FOOTBALL PLAYERS IN ITALY	PUBLIC HEALTH	2015
312	LUSTOSA V;COSTA D A F;SANTOS S;DE M H;SAMPAIO F	LEVEL OF KNOWLEDGE AND DEHYDRATION OF JUNIOR SOCCER PLAYERS	REVISTA BRASILEIRA DE MEDICINA DO ESPORTE	2017
313	FERREIRA F;ALTOÉ J;DA S R;TSAI L;FERNANDES A;BRITO C;MARINS J	LEVEL OF KNOWLEDGE AND HYDRATION STRATEGIES OF YOUNG SOCCER PLAYERS; NÍVEL DE CONHECIMENTO E PRÁTICAS DE HIDRATAÇÃO EM ATLETAS DE FUTEBOL DE CATEGORIA DE BASE	REVISTA BRASILEIRA DE CINEANTROPOMETRIA E DESEMPENHO HUMANO	2009
314	CIESLICKA M;STANKIEWICZ B;MUSZKIETA R;TAFIL-KLAWE M;KLAWE J;SKARPANSKA-STEJNBORN A;OSTAPIUK-KAROLCZUK J	LONG-TERM BOVINE COLOSTRUM SUPPLEMENTATION IN FOOTBALL PLAYERS	NUTRIENTS	2023
315	ELLIS M;NOON M;MYERS T;CLARKE N	LOW DOSES OF CAFFEINE: ENHANCEMENT OF PHYSICAL PERFORMANCE IN ELITE ADOLESCENT MALE SOCCER PLAYERS	INTERNATIONAL JOURNAL OF SPORTS PHYSIOLOGY AND PERFORMANCE	2019
316	DOBROWOLSKI H;WŁODAREK D	LOW ENERGY AVAILABILITY IN A GROUP OF POLISH FEMALE SOCCER PLAYERS	ROCZNIKI PANSTWOWEGO ZAKLADU HIGIENY / ANNALS OF THE NATIONAL INSTITUTE OF HYGIENE	2020
317	BROMAN D;AHMED O;TSCHOLL P;WEILER R	MEDICATION AND SUPPLEMENT USE IN DISABILITY FOOTBALL WORLD CHAMPIONSHIPS	PM AND R	2017
318	MALDONADO M;MANFREDI M;RIBAS-SERNA J;GARCIA-MORENO ;H. H;CALVO J	MELATONIN ADMINISTRATED IMMEDIATELY BEFORE AN INTENSE EXERCISE REVERSES OXIDATIVE STRESS, IMPROVES IMMUNOLOGICAL DEFENSES AND LIPID METABOLISM IN FOOTBALL PLAYERS	PHYSIOLOGY \& BEHAVIOR	2012
319	FARJALLAH M;GHATTASSI K;KAMOUN A;GRAJA ;AHMED A;BEN M L;DRISS T;JAMOUSSI K;SAHNOUN Z;SOUISSI N;ZMIJEWSKI P;HAMMOUDA ;OMAR O	MELATONIN SUPPLEMENTATION ALLEVIATES CELLULAR DAMAGE AND PHYSICAL PERFORMANCE DECLINE INDUCED BY AN INTENSIVE TRAINING PERIOD IN PROFESSIONAL SOCCER PLAYERS	PLOS ONE	2022
320	FARJALLAH M;HAMMOUDA O;BEN M L;GRAJA A;GHATTASSI K;BOUDAYA M;JAMMOUSSI ;KAMEL K;SAHNOUN Z;SOUISSI N	MELATONIN SUPPLEMENTATION AMELIORATES OXIDATIVE STRESS, ANTIOXIDANT STATUS AND PHYSICAL PERFORMANCES RECOVERY DURING A SOCCER TRAINING CAMP	BIOLOGICAL RHYTHM RESEARCH	2020
321	RORIZ M;BRITO J;TEIXEIRA F;SPYROU ;KONSTANTINOS K;TEIXEIRA V	MENTHOL MOUTH RINSING AND PERFORMANCE IN ELITE FOOTBALL REFEREES IN THE HEAT: A STUDY PROTOCOL FOR A RANDOMIZED CROSSOVER TRIAL	CONTEMPORARY CLINICAL TRIALS COMMUNICATIONS	2023
322	MUNIZ G A;ALFENAS R;GATTI ;KAROLINA K;PERROUT L J;SILVA A;NATALI A;BOUZAS M J	METABOLIC EFFECTS OF A CAFFEINATED SPORTS DRINK CONSUMED DURING A SOCCER MATCH	MOTRIZ-REVISTA DE EDUCACAO FISICA	2013
323	VENZKE J;WEBER H;SCHLIPSING M;SALMEN J;PLATEN P	METABOLIC POWER AND ENERGY EXPENDITURE IN THE GERMAN BUNDESLIGA.	FRONTIERS IN PHYSIOLOGY	2023
324	HERNÁNDEZ G D;ARENCIBIA M R;HIDALGO B T	MICRONUTRIENTS IN THE DAILY FOOD RATION FOOTBALLERS TEAM MANTA FC, U16, ECUADOR; MICRONUTRIENTES EN LA RACIÓN DIARIA DE ALIMENTOS DE FUTBOLISTAS DEL EQUIPO MANTA FC, SUB 16, ECUADOR	NUTRICION CLINICA Y DIETETICA HOSPITALARIA	2017
325	SETIAWAN M;SUSANTO H;KARTASURYA M;IRENE I	MILK PROTEIN CONSUMPTION IMPROVES MUSCLE PERFORMANCE AND TOTAL ANTIOXIDANT STATUS IN YOUNG SOCCER ATHLETES: A RANDOMIZED CONTROLLED TRIAL	MEDICAL JOURNAL OF INDONESIA	2020
326	BOTEK M;KHANNA D;KREJCI J;VALENTA M;MCKUNE A;SLADECKOVA B;KLIMESOVA I	MOLECULAR HYDROGEN MITIGATES PERFORMANCE DECREMENT DURING REPEATED SPRINTS IN PROFESSIONAL SOCCER PLAYERS	NUTRIENTS	2022
327	BEAS-JIMÉNEZ J;RIBAS-SERNA J;CENTENO-PRADA R;DA S M;VIANA-MONTANER B;GÓMEZ-PUERTO J;MELERO-ROMERO C	MUSCULAR INJURIES PREVENTION IN HTHE PROFESSIONAL SOCCER BY ORAL SUPPLEMENTATION OF CARBON HYDRATE AND CREATINE MONOHYDRATE; PREVENCIÓN DE LESIONES MUSCULARES EN EL FÚTBOL PROFESIONAL MEDIANTE SUPLEMENTACIÓN ORAL DE HIDRATOS DE CARBONO Y MONOHIDRATO DE CREATINA	REVISTA ANDALUZA DE MEDICINA DEL DEPORTE	2008
328	GRAVINA L;BROWN F;ALEXANDER L;DICK J;BELL G;WITARD O;GALLOWAY S	N-3 FATTY ACID SUPPLEMENTATION DURING 4 WEEKS OF TRAINING LEADS TO IMPROVED ANAEROBIC ENDURANCE CAPACITY, BUT NOT MAXIMAL STRENGTH, SPEED, OR POWER IN SOCCER PLAYERS	INTERNATIONAL JOURNAL OF SPORT NUTRITION AND EXERCISE METABOLISM	2017
329	SEBASTIA-RICO J;CABEZA-MELENDRE D;ANDERSON L;MARTINEZ-SANZ J	NITRIC OXIDE IN THE FIELD: PREVALENCE AND USE OF NITRATES BY DIETITIANS AND NUTRITIONISTS IN SPANISH ELITE SOCCER	NUTRIENTS	2023
330	GHATTASSI K;FARJALLAH M;GRAJA A;ROMDHANI M;BOUDHINA N;GUIMARD A;DRISS ;TARAK T;SOUISSI N;CHTOUROU H;HAMMOUDA O	NOCTURNAL MELATONIN INGESTION IMPROVES SOCCER PLAYERS' SHORT-TERM MAXIMAL PERFORMANCES ON THE FOLLOWING DAY	RESEARCH QUARTERLY FOR EXERCISE AND SPORT	2024
331	NODA Y;IIDE K;MASUDA R;KISHIDA R;NAGATA A;HIRAKAWA F;YOSHIMURA Y;IMAMURA H	NUTRIENT INTAKE AND BLOOD IRON STATUS OF MALE COLLEGIATE SOCCER PLAYERS	ASIA PACIFIC JOURNAL OF CLINICAL NUTRITION	2009
332	DOS S T;DE S M	NUTRIENT INTAKE AND BODY COMPOSITION OF FOOTBALL ATHLETES IN THE UNDER-20 YOUTH CATEGORY OF A TEAM IN BELO HORIZONTE, BRAZIL	RBNE-REVISTA BRASILEIRA DE NUTRICAO ESPORTIVA	2024
333	ONO M;KENNEDY E;REEVES S;CRONIN L	NUTRITION AND CULTURE IN PROFESSIONAL FOOTBALL. A MIXED METHOD APPROACH	APPETITE	2012
334	LEACH R;YATES J	NUTRITION AND YOUTH SOCCER FOR CHILDHOOD OVERWEIGHT: A PILOT NOVEL CHIROPRACTIC HEALTH EDUCATION INTERVENTION	JOURNAL OF MANIPULATIVE AND PHYSIOLOGICAL THERAPEUTICS	2008
335	KURDANTI W;WIJANARKA A;PENGGALIH M	NUTRITION EDUCATION AND VITAMIN D SUPPLEMENTATION IMPROVING NUTRITION INTAKE, BODY COMPOSITION, AND VITAMIN D STATUS OF SOCCER ATHLETE; EDUKASI GIZI DAN SUPLEMEN VITAMIN D UNTUK PERBAIKAN ASUPAN ZAT GIZI, KOMPOSISI TUBUH, DAN STATUS VITAMIN D ATLET SEPAK BOLA	AMERTA NUTRITION	2024
336	NORONHA D;SANTOS M;SANTOS A;CORRENTE L;FERNANDES R;BARRETO A;C. A C;SANTOS R;SANTOS R;GOMES L;P. S P;NASCIMENTO M	NUTRITION KNOWLEDGE IS CORRELATED WITH A BETTER DIETARY INTAKE IN ADOLESCENT SOCCER PLAYERS: A CROSS-SECTIONAL STUDY	JOURNAL OF NUTRITION AND METABOLISM	2020
337	GIBSON J;STUART-HILL L;MARTIN S;GAUL C	NUTRITION STATUS OF JUNIOR ELITE CANADIAN FEMALE SOCCER ATHLETES	INTERNATIONAL JOURNAL OF SPORT NUTRITION AND EXERCISE METABOLISM	2011
338	BRAUN H;VON A J;SCHAENZER W;THEVIS M	NUTRITION STATUS OF YOUNG ELITE FEMALE GERMAN FOOTBALL PLAYERS	PEDIATRIC EXERCISE SCIENCE	2018
339	GARRIDO G;WEBSTER A;CHAMORRO M	NUTRITIONAL ADEQUACY OF DIFFERENT MENU SETTINGS IN ELITE SPANISH ADOLESCENT SOCCER PLAYERS	INTERNATIONAL JOURNAL OF SPORT NUTRITION AND EXERCISE METABOLISM	2007
340	MAURO-MARTÍN I;GARCÍA-ANGULO B;FAJARDO D;GARICANO-VILAR E	NUTRITIONAL AND BODY COMPOSITION ASSESSMENT AND ITS RELATIONSHIP WITH ATHLETIC PERFORMANCE IN A WOMEN'S SOCCER TEAM; VALORACIÓN NUTRICIONAL, EVALUACIÓN DE LA COMPOSICIÓN CORPORAL Y SU RELACIÓN CON EL RENDIMIENTO DEPORTIVO EN UN EQUIPO DE FÚTBOL FEMENINO MARÍA GONZÁLEZ-NEIRA	REVISTA ESPANOLA DE NUTRICION HUMANA Y DIETETICA	2015
341	SCHUBERT R R A;NASCIMENTO F A;ROSSETTI F;NEGRAO A	NUTRITIONAL ASSESSMENT IN FOOTBALL PLAYERS FROM VALE DO RIBEIRA IN THE AGE GROUP OF 13 TO 15 YEARS	RBNE-REVISTA BRASILEIRA DE NUTRICAO ESPORTIVA	2023
342	INNOCENCIO D S G A;GONÇALVES R B;DE A S E	NUTRITIONAL CHARACTERIZATION OF ELITE AMPUTEE SOCCER PLAYERS; CARACTERIZAÇCÃO NUTRICIONAL DE JOGADORES DE ELITE DE FUTEBOL DE AMPUTADOS	REVISTA BRASILEIRA DE MEDICINA DO ESPORTE	2005
343	HIDALGO Y T E R;MARTIN B F;PENALOZA M R;BERNA A G;LARA L;PADILLA E;BERRAL D L R F	NUTRITIONAL INTAKE AND NUTRITIONAL STATUS IN ELITE MEXICAN TEENAGERS SOCCER PLAYERS OF DIFFERENT AGES	NUTRICION HOSPITALARIA	2015
344	DOS S D;DA S J;CESAR T;BORGES B	NUTRITIONAL INTAKE AND OVERALL DIET QUALITY OF FEMALE SOCCER PLAYERS BEFORE THE COMPETITION PERIOD	REVISTA DE NUTRICAO-BRAZILIAN JOURNAL OF NUTRITION	2016
345	LEAO C;MENDES A;CUSTODIO C;NG ;MAFALDA M;RIBEIRO N;LOUREIRO N;ARAUJO J;AFONSO J;ROCHA-RODRIGUES S;TAVARES F	NUTRITIONAL INTAKE AND TRAINING LOAD OF PROFESSIONAL FEMALE FOOTBALL PLAYERS DURING A MID-SEASON MICROCYCLE	NUTRIENTS	2022
346	RUIZ F;IRAZUSTA A;GIL S;IRAZUSTA J;CASIS L;GIL ;J J	NUTRITIONAL INTAKE IN SOCCER PLAYERS OF DIFFERENT AGES	JOURNAL OF SPORTS SCIENCES	2005
347	HOLWAY F;BIONDI B;CÁMERA K;GIOIA F	NUTRITIONAL INTAKE OF ADOLESCENT ELITE SOCCER PLAYERS IN ARGENTINA; INGESTA NUTRICIONAL EN JUGADORES ADOLESCENTES DE FÚTBOL DE ELITE EN ARGENTINA	APUNTS MEDICINA DE L'ESPORT	2011
348	CACCIALANZA R;CAMELETTI B;CAVALLARO G	NUTRITIONAL INTAKE OF YOUNG ITALIAN HIGH-LEVEL SOCCER PLAYERS: UNDER-REPORTING IS THE ESSENTIAL OUTCOME	JOURNAL OF SPORTS SCIENCE AND MEDICINE	2007
349	RHODES H	NUTRITIONAL INTERVENTIONS AND THEIR IMPACT ON MUSCLE RECOVERY IN PROFESSIONAL SOCCER PLAYERS	REVISTA INTERNACIONAL DE MEDICINA Y CIENCIAS DE LA ACTIVIDAD FISICA Y DEL DEPORTE	2024
350	MURPHY S;JEANES Y	NUTRITIONAL KNOWLEDGE AND DIETARY INTAKES OF YOUNG PROFESSIONAL FOOTBALL PLAYERS	NUTRITION AND FOOD SCIENCE	2006
351	REED J;DE S M;KINDLER J;WILLIAMS N	NUTRITIONAL PRACTICES ASSOCIATED WITH LOW ENERGY AVAILABILITY IN DIVISION I FEMALE SOCCER PLAYERS	JOURNAL OF SPORTS SCIENCES	2014
352	MARTIN L;LAMBETH A;SCOTT D	NUTRITIONAL PRACTICES OF NATIONAL FEMALE SOCCER PLAYERS: ANALYSIS AND RECOMMENDATIONS	JOURNAL OF SPORTS SCIENCE AND MEDICINE	2006
353	SILVA Y;DUAILIBE J;NUNES N;FILHO J;MACHADO R;DE ;ABREU P;SILVA I;PAIVA A;SOUSA S	NUTRITIONAL PROFILE AND MOTIVATION OF FOOTBALL-PLAYING TEENAGERS IN A SOCIAL PROJECT IN THE CITY OF EUSÉBIO-CE	RBNE-REVISTA BRASILEIRA DE NUTRICAO ESPORTIVA	2024
354	GUISSONI F;DEMINICE R;OVIDIO P;MARTINEZ E;MIALICH M;JORDAO A	NUTRITIONAL PROFILE AND OXIDATIVE STRESS IN ADOLESCENT SOCCER PLAYERS	CENTRAL EUROPEAN JOURNAL OF SPORT SCIENCES AND MEDICINE	2020
355	DA S G A;RIBEIRO B;SOARES E	NUTRITIONAL PROFILE OF THE BRAZILIAN AMPUTEE SOCCER TEAM DURING THE PRECOMPETITION PERIOD FOR THE WORLD CHAMPIONSHIP	NUTRITION	2006
356	NIETO A;GONZALEZ P;QUISPE L;MONTERO J	NUTRITIONAL STATUS AND AEROBIC CAPACITY IN HIGH-PERFORMANCE ADOLESCENT SOCCER PLAYERS	NUTRICION CLINICA Y DIETETICA HOSPITALARIA	2023
357	BETTONVIEL A;BRINKMANS N;RUSSCHER K;WARDENAAR F;WITARD O	NUTRITIONAL STATUS AND DAYTIME PATTERN OF PROTEIN INTAKE ON MATCH, POST-MATCH, REST AND TRAINING DAYS IN SENIOR PROFESSIONAL AND YOUTH ELITE SOCCER PLAYERS	INTERNATIONAL JOURNAL OF SPORT NUTRITION AND EXERCISE METABOLISM	2016
358	PAREJA E J;ALMOGUERA M A;GARCIA L M;FRAGA V J;COLLANTES C;ANA A	NUTRITIONAL STATUS AND FEEDING HABITS IN A PROFESSIONAL SOCCER TEAM	NUTRICION CLINICA Y DIETETICA HOSPITALARIA	2021
359	RAMOS G D S I;DANTASI L;PEREIRA D S G P	NUTRITIONAL STATUS AND FOOD CONSUMPTION OF ADOLESCENT FIELD FOOTBALL ATHLETES FROM A SPORTS CLUB IN THE CITY OF RECIFE-PE	RBNE-REVISTA BRASILEIRA DE NUTRICAO ESPORTIVA	2021
360	ACCINELLI-TANAKA R;LÓPEZ-OROPEZA L	NUTRITIONAL STATUS AND PHYSICAL CONDITION OF ADOLESCENT FOOTBALL PLAYERS AFTER CONSUMING FISHMEAL AS A NUTRITIONAL COMPLEMENT; ESTADO NUTRICIONAL Y CONDICIÓN FÍSICA DE FUTBOLISTAS ADOLESCENTES LUEGO DEL CONSUMO DE HARINA DE PESCADO COMO COMPLEMENTO NUTRICIONAL	REVISTA PERUANA DE MEDICINA EXPERIMENTAL Y SALUD PUBLICA	2013
361	DE P L;CIRILO D S M	NUTRITIONAL STATUS AND PREVALENCE OF METABOLIC SYNDROME IN AMATEUR SOCCER PLAYERS	REVISTA BRASILEIRA DE MEDICINA DO ESPORTE	2009
362	MARTINEZ R C;SANCHEZ C P	NUTRITIONAL STUDY OF A THIRD DIVISION SOCCER TEAM	NUTRICION HOSPITALARIA	2013
363	ARENT S;PELLEGRINO J;WILLIAMS C;DIFABIO D;GREENWOOD J	NUTRITIONAL SUPPLEMENTATION, PERFORMANCE, AND OXIDATIVE STRESS IN COLLEGE SOCCER PLAYERS	JOURNAL OF STRENGTH AND CONDITIONING RESEARCH	2010
364	HIGGINS M;RUDKIN B;KUO C	ORAL INGESTION OF DEEP OCEAN MINERALS INCREASES HIGH-INTENSITY INTERMITTENT RUNNING CAPACITY IN SOCCER PLAYERS AFTER SHORT-TERM POST-EXERCISE RECOVERY: A DOUBLE-BLIND, PLACEBO-CONTROLLED CROSSOVER TRIAL	MARINE DRUGS	2019
365	VILLANUEVA J;SORIA M;GONZALEZ-HARO C;EZQUERRA L;NIETO J;ESCANERO J	ORAL IRON TREATMENT HAS A POSITIVE EFFECT ON IRON METABOLISM IN ELITE SOCCER PLAYERS	BIOLOGICAL TRACE ELEMENT RESEARCH	2011
366	MONTESANO P;DI S M;CIPRIANI G;MAZZEO F	OVERTRAINING SYNDROME, STRESS AND NUTRITION IN FOOTBALL AMATEUR ATHLETES	JOURNAL OF HUMAN SPORT AND EXERCISE	2019
367	ABATE M;PELLEGRINO R;DI I A;SALINI V	OXIDATIVE STRESS AND PERFORMANCE AFTER TRAINING IN PROFESSIONAL SOCCER (EUROPEAN FOOTBALL) PLAYERS	ANTIOXIDANTS	2023
368	ROCHINHA J;TEIXEIRA V	PARENTING STYLES, NUTRITIONAL INTAKE AND ANTHROPOMETRIC PARAMETERS IN CHILDREN FROM A FOOTBALL SCHOOL; ESTILOS PARENTAIS, INGESTÃO NUTRICIONAL E PARÂMETROS ANTROPOMÉTRICOS EM CRIANÇAS DE UMA ESCOLA DE FUTEBOL	REVISTA DE ALIMENTACAO HUMANA	2013
369	FAVANO A;SANTOS-SILVA P;NAKANO E;YOSHIO Y;PEDRINELLI A;HERNANDEZ A;D'ANDREA D;GREVE J	PEPTIDE GLUTAMINE SUPPLEMENTATION FOR TOLERANCE OF INTERMITTENT EXERCISE IN SOCCER PLAYERS	CLINICS	2008
370	KING M;KIMBLE R;BROWN M;MCCAFERTY ;SEAMUS S;LITHGOW H	PERCEPTUAL HEALTH AND WELLBEING, SELF-REPORTED SLEEP, AND HYDRATION STATUS IN YOUTH SOCCER PLAYERS DURING COMPETITION	JOURNAL OF NUTRITION AND METABOLISM	2024
371	JOHNSON E;GANIO M;LEE E;LOPEZ ;REBECCA M R;MCDERMOTT B;CASA D;MARESH ;CARL M C;ARMSTRONG L	PERCEPTUAL RESPONSES WHILE WEARING AN AMERICAN FOOTBALL UNIFORM IN THE HEAT	JOURNAL OF ATHLETIC TRAINING	2010
372	OUKHEDA M;LEBRAZI H;DEROUICHE A;KETTANI A;SAILE R;TAKI H	PERFORMANCE VARIABLES AND NUTRITIONAL STATUS ANALYSIS FROM MOROCCAN PROFESSIONAL AND ADOLESCENT FOOTBALL PLAYERS DURING THE COMPETITION PERIOD: A DESCRIPTIVE STUDY	FRONTIERS IN SPORTS AND ACTIVE LIVING	2024
373	BOTELHO J;VICENTE F;DIAS L;JÚDICE A;PEREIRA P;PROENÇA L;MACHADO V;CHAMBRONE L;MENDES J	PERIODONTAL HEALTH, NUTRITION AND ANTHROPOMETRY IN PROFESSIONAL FOOTBALLERS: A PRELIMINARY STUDY	NUTRIENTS	2021
374	LONG D;PERRY C;UNRUH S;LEWIS N;STANEK-KROGSTRAND K	PERSONAL FOOD SYSTEMS OF MALE COLLEGIATE FOOTBALL PLAYERS: A GROUNDED THEORY INVESTIGATION	JOURNAL OF ATHLETIC TRAINING	2011
375	CARTER J;LEE D;RANCHORDAS M;COLE ;MATTHEW M	PERSPECTIVES OF THE BARRIERS AND ENABLERS TO NUTRITIONAL ADHERENCE IN PROFESSIONAL MALE ACADEMY FOOTBALL PLAYERS	SCIENCE AND MEDICINE IN FOOTBALL	2023
376	CARNEY D;HANNON M;MURPHY R;CLOSE G;MORTON J	PERSPECTIVES ON THE ROLE OF NUTRITION IN INFLUENCING ACADEMY SOCCER PLAYER DEVELOPMENT AND PERFORMANCE: A QUALITATIVE CASE STUDY OF KEY STAKEHOLDERS FROM AN ENGLISH CATEGORY ONE SOCCER ACADEMY	JOURNAL OF SPORTS SCIENCES	2024
377	MANZANO-CARRASCO S;FELIPE J;SANCHEZ-SANCHEZ J;HERNANDEZ-MARTIN A;GALLARDO L;GARCIA-UNANUE J	PHYSICAL FITNESS, BODY COMPOSITION, AND ADHERENCE TO THE MEDITERRANEAN DIET IN YOUNG FOOTBALL PLAYERS: INFLUENCE OF THE 20 MSRT SCORE AND MATURATIONAL STAGE	INTERNATIONAL JOURNAL OF ENVIRONMENTAL RESEARCH AND PUBLIC HEALTH	2020
378	HARPER L;BRIGGS M;MCNAMEE G;WEST D;KILDUFF L;STEVENSON E;RUSSELL M	PHYSIOLOGICAL AND PERFORMANCE EFFECTS OF CARBOHYDRATE GELS CONSUMED PRIOR TO THE EXTRA-TIME PERIOD OF PROLONGED SIMULATED SOCCER MATCH-PLAY	JOURNAL OF SCIENCE AND MEDICINE IN SPORT	2016
379	BARBOZA L P;AMAYA-FARFAN J;DE ;CARVALHO-SILVA L	PHYSIOLOGICAL AND PHYSICAL EFFECTS OF DIFFERENT MILK PROTEIN SUPPLEMENTS IN ELITE SOCCER PLAYERS	JOURNAL OF HUMAN KINETICS	2011
380	ANDERSSON H;KARLSEN A;BLOMHOFF R;RAASTAD T;KADI ;F. F	PLASMA ANTIOXIDANT RESPONSES AND OXIDATIVE STRESS FOLLOWING A SOCCER GAME IN ELITE FEMALE PLAYERS	SCANDINAVIAN JOURNAL OF MEDICINE \& SCIENCE IN SPORTS	2010
381	GONZALEZ-HARO C;ROSS R;ALDUHISHY A	PLASMA OXIDATIVE STRESS (HYDROGEN PEROXIDE/TROLOX) RESPONSES DURING A 7-DAY ROAD CYCLING STAGE RACE AND A COMPETITIVE FOOTBALL MATCH IN TOP-LEVEL ATHLETES	SPORT SCIENCES FOR HEALTH	2020
382	BANFI G;MALAVAZOS A;IORIO E;DOLCI A;DONEDA L;VERNA R;CORSI M	PLASMA OXIDATIVE STRESS BIOMARKERS, NITRIC OXIDE AND HEAT SHOCK PROTEIN 70 IN TRAINED ELITE SOCCER PLAYERS	EUROPEAN JOURNAL OF APPLIED PHYSIOLOGY	2006
383	AZIZ A;MUHAMAD A;ROSLAN S;MOHAMED N;SINGH R;CHIA M	POORER INTERMITTENT SPRINTS PERFORMANCE IN RAMADAN-FASTED MUSLIM FOOTBALLERS DESPITE CONTROLLING FOR PRE-EXERCISE DIETARY INTAKE, SLEEP AND TRAINING LOAD	SPORTS	2017
384	POULIOS A;FATOUROS I;MOHR M;DRAGANIDIS D;DELI C;PAPANIKOLAOU ;KONSTANTINOS K;SOVATZIDIS A;NAKOPOULOU T;ERMIDIS G;TZATZAKIS T;LASCHOU V;GEORGAKOULI K;KOULOURIS A;TSIMEAS P;CHATZINIKOLAOU A;KARAGOUNIS L;BATSILAS ;DIMITRIOS D;KRUSTRUP P;JAMURTAS A	POST-GAME HIGH PROTEIN INTAKE MAY IMPROVE RECOVERY OF FOOTBALL-SPECIFIC PERFORMANCE DURING A CONGESTED GAME FIXTURE: RESULTS FROM THE PRO-FOOTBALL STUDY	NUTRIENTS	2018
385	DA S R;MUENDEL T;NATALI A;BARA B;FILHO M;ALFENAS R;LIMA J;BELFORT F;LOPES P;MARINS J	PRE-GAME HYDRATION STATUS, SWEAT LOSS, AND FLUID INTAKE IN ELITE BRAZILIAN YOUNG MALE SOCCER PLAYERS DURING COMPETITION	JOURNAL OF SPORTS SCIENCES	2012
386	KIITAM U;VOITKEVICA L;TIMPMANN S;PONTAGA ;INESE I;ERELINE J;UNT E;OOPIK V	PRE-PRACTICE HYDRATION STATUS IN SOCCER (FOOTBALL) PLAYERS IN A COOL ENVIRONMENT	MEDICINA-LITHUANIA	2018
387	RAIZEL R;GODOIS A;COQUEIRO A;VOLTARELLI F;FETT C;TIRAPEGUI J;RAVAGNANI F;COELHO-RAVAGNANI C	PRE-SEASON DIETARY INTAKE OF PROFESSIONAL SOCCER PLAYERS	NUTRITION AND HEALTH	2017
388	ABBOTT W;BRETT A;COCKBURN E;CLIFFORD T	PRESLEEP CASEIN PROTEIN INGESTION: ACCELERATION OF FUNCTIONAL RECOVERY IN PROFESSIONAL SOCCER PLAYERS	INTERNATIONAL JOURNAL OF SPORTS PHYSIOLOGY AND PERFORMANCE	2019
389	BEZUGLOV E;TIKHONOVA A;ZUEVA A;KHAITIN V;WASKIEWICZ Z;GERASIMUK D;ZEBROWSKA A;ROSEMANN T;NIKOLAIDIS P;KNECHTLE B	PREVALENCE AND TREATMENT OF VITAMIN D DEFICIENCY IN YOUNG MALE RUSSIAN SOCCER PLAYERS IN WINTER	NUTRIENTS	2019
390	KLIMESOVA I;KREJCI J;BOTEK M;MCKUNE A;JAKUBEC A;NEULS F;SLADECKOVA B;VALENTA ;MICHAL M	PREVALENCE OF DEHYDRATION AND THE RELATIONSHIP WITH FLUID INTAKE AND SELF-ASSESSMENT OF HYDRATION STATUS IN CZECH FIRST LEAGUE SOCCER PLAYERS	JOURNAL OF HUMAN KINETICS	2022
391	CASTRO-SEPULVEDA M;ASTUDILLO S;ALVAREZ ;CRISTIAN C;ZAPATA-LAMANA R;ZBINDEN-FONCEA H;RAMIREZ-CAMPILLO R;JORQUERA C	PREVALENCE OF DEHYDRATION BEFORE TRAINING IN PROFESIONAL CHILEAN SOCCER PLAYERS	NUTRICION HOSPITALARIA	2015
392	CASTRO-SEPULVEDA M;ASTUDILLO J;LETELIER P;ZBINDEN-FONCEA H	PREVALENCE OF DEHYDRATION BEFORE TRAINING SESSIONS, FRIENDLY AND OFFICIAL MATCHES IN ELITE FEMALE SOCCER PLAYERS	JOURNAL OF HUMAN KINETICS	2016
393	MAGEE M;LOCKARD B;ZABRISKIE H;SCHAEFER A;LUEDKE J;ERICKSON J;JONES M;JAGIM A	PREVALENCE OF LOW ENERGY AVAILABILITY IN COLLEGIATE WOMEN SOCCER ATHLETES	JOURNAL OF FUNCTIONAL MORPHOLOGY AND KINESIOLOGY	2020
394	ASHBY J;MULLEN T;SMITH P;ROGERS J;DOBBIN N	PREVALENCE OF PHYSIOLOGICAL AND PERCEPTUAL MARKERS OF LOW ENERGY AVAILABILITY IN MALE ACADEMY FOOTBALL PLAYERS: A STUDY PROTOCOL FOR A CROSS-SECTIONAL STUDY	BMJ OPEN SPORT \& EXERCISE MEDICINE	2024
395	SHOSHAN T;POST E	PREVALENCE OF PROTEIN AND PRE-WORKOUT SUPPLEMENT USE AMONG HIGH SCHOOL FOOTBALL PLAYERS AND POTENTIAL PRODUCT CONTAMINATION	GLOBAL PEDIATRIC HEALTH	2021
396	MOLINA-LOPEZ J;PEREZ A;GAMARRA-MORALES Y;VAZQUEZ-LORENTE H;HERRERA-QUINTANA L;SANCHEZ-OLIVER A;PLANELLS E	PREVALENCE OF SPORTS SUPPLEMENTS CONSUMPTION AND ITS ASSOCIATION WITH FOOD CHOICES AMONG FEMALE ELITE FOOTBALL PLAYERS	NUTRITION	2024
397	TEIXEIRA P;SANTOS A;CASALTA-LOPES J;ALMEIDA ;MARCO M;LOUREIRO J;ERMIDA V;CALDAS J;FONTES-RIBEIRO C	PREVALENCE OF VITAMIN D DEFICIENCY AMONGST SOCCER ATHLETES AND EFFECTS OF 8 WEEKS SUPPLEMENTATION	JOURNAL OF SPORTS MEDICINE AND PHYSICAL FITNESS	2019
398	KELLY V;LEVERITT M;BRENNAN C;SLATER G;JENKINS D	PREVALENCE, KNOWLEDGE AND ATTITUDES RELATING TO Β-ALANINE USE AMONG PROFESSIONAL FOOTBALLERS	JOURNAL OF SCIENCE AND MEDICINE IN SPORT	2017
399	KAVUKCU E;BURGAZLI K	PREVENTIVE HEALTH PERSPECTIVE IN SPORTS MEDICINE: THE TREND AT THE USE OF MEDICATIONS AND NUTRITIONAL SUPPLEMENTS DURING 5 YEARS PERIOD BETWEEN 2003 AND 2008 IN FOOTBALL	BALKAN MEDICAL JOURNAL	2013
400	FOO W;TESTER E;CLOSE G;CRONIN C;MORTON J	PROFESSIONAL MALE SOCCER PLAYERS’ PERSPECTIVES OF THE NUTRITION CULTURE WITHIN AN ENGLISH PREMIER LEAGUE FOOTBALL CLUB: A QUALITATIVE EXPLORATION USING BOURDIEU’S CONCEPTS OF HABITUS, CAPITAL AND FIELD	SPORTS MEDICINE	2024
401	KWON J;NISHISAKA M;MCGRATH A;KRISTO ;ALEKSANDRA S A;SIKALIDIS A;REAVES S	PROTEIN INTAKE IN NCAA DIVISION 1 SOCCER PLAYERS: ASSESSMENT OF DAILY AMOUNTS, DISTRIBUTION PATTERNS, AND LEUCINE LEVELS AS A QUALITY INDICATOR	SPORTS	2023
402	MARTINEZ-RODRIGUEZ A;MIRALLES-AMOROS L;VICENTE-MARTINEZ M;ASENCIO-MAS N;YANEZ-SEPULVEDA ;RODRIGO R;MARTINEZ-OLCINA M	RAMADAN NUTRITIONAL STRATEGY: PROFESSIONAL SOCCER PLAYER CASE STUDY	NUTRIENTS	2022
403	ERMIDIS G;MOHR M;JAMURTAS A;DRAGANIDIS D;POULIOS A;PAPANIKOLAOU ;KONSTANTINOS K;VIGH-LARSEN J;LOULES G;SOVATZIDIS A;NAKOPOULOU T;TSIMEAS P;DOUROUDOS I;PAPADOPOULOS C;PAPADIMAS ;GIORGOS G;ROSVOGLOU A;LIAKOU C;DELI ;CHARIKLIA K C;GEORGAKOULI K;CHATZINIKOLAOU A;KRUSTRUP P;FATOUROS I	RECOVERY DURING SUCCESSIVE 120-MIN FOOTBALL GAMES: RESULTS FROM THE 120-MIN PLACEBO/CARBOHYDRATE RANDOMIZED CONTROLLED TRIAL	MEDICINE \& SCIENCE IN SPORTS \& EXERCISE	2024
404	LE M E;GROUSSARD C;PAILLARD T;CHAORY K;LE B R;PLANTET K;PINCEMAIL J;ZOUHAL H	REDOX STATUS OF PROFESSIONAL SOCCER PLAYERS IS INFLUENCED BY TRAINING LOAD THROUGHOUT A SEASON	INTERNATIONAL JOURNAL OF SPORTS MEDICINE	2016
405	BONGIOVANNI T;TINSLEY G;MARTERA G;ORLANDI ;CARMINE C;GENOVESI F;PULEO G;ROSSI A;TRECROCI A	REGIONAL LEAN SOFT TISSUE AND INTRACELLULAR WATER ARE ASSOCIATED WITH CHANGES IN LOWER-BODY NEUROMUSCULAR PERFORMANCE: A PILOT STUDY IN ELITE SOCCER PLAYERS	EUROPEAN JOURNAL OF INVESTIGATION IN HEALTH PSYCHOLOGY AND EDUCATION	2022
406	TAKAHASHI R;KOBAYASHI Y;FUJII T;KUWABARA S;SEGAWA-YOSHIMOTO Y;AOI W;KUWAHATA M	RELATIONSHIP BETWEEN FAT-FREE MASS INDEX AND NUTRIENT INTAKE IN PROTEIN SUPPLEMENT USER AMONG JAPANESE COLLEGIATE SOCCER ATHLETES	PHYSICAL ACTIVITY AND NUTRITION	2024
407	KENGER E;EREN F;GUNES F	RELATIONSHIP BETWEEN NUTRITIONAL STATUS, ANTHROPOMETRIC MEASUREMENTS AND DIETARY INFLAMMATORY INDEX IN PROFESSIONAL FOOTBALL PLAYERS	CLINICAL AND EXPERIMENTAL HEALTH SCIENCES	2023
408	LEE M;KHONG T;RAMLIY N;YUSOF A	RELATIONSHIP BETWEEN OBJECTIVE AND SUBJECTIVE HYDRATION MEASURES ON SPRINT PERFORMANCE AMONG SOCCER PLAYERS DURING ACTUAL MATCHES IN HOT AND HUMID ENVIRONMENT	JOURNAL OF SPORTS MEDICINE AND PHYSICAL FITNESS	2022
409	ERMOLAO A;ZANOTTO T;CARRARO N;FORNASIER T;ZACCARIA M;NEUNHAEUSERER D;BERGAMIN M	REPEATED SPRINT ABILITY IS NOT ENHANCED BY CAFFEINE, ARGININE, AND BRANCHED-CHAIN AMINO ACIDS IN MODERATELY TRAINED SOCCER PLAYERS	JOURNAL OF EXERCISE REHABILITATION	2017
410	REZAEIMANESH D	RESPONSE OF MUSCLE DAMAGE INDICES TO SHORT-TERM SUPPLEMENTATION OF HMB-FA IN PROFESSIONAL SOCCER PLAYERS	JOURNAL OF PHARMACEUTICAL NEGATIVE RESULTS	2022
411	ALGUL S;BALTACI S;BENGU A;OZCELIK O	RESPONSE OF SOME TRACE ELEMENTS TO SOCCER MATCH PERFORMED DIFFERENT TIMES OF DAY IN YOUNG SEDENTARY MALE	PROGRESS IN NUTRITION	2022
412	SHETH N;SENNETT B;BERNS J	RHABDOMYOLYSIS AND ACUTE RENAL FAILURE FOLLOWING ARTHROSCOPIC KNEE SURGERY IN A COLLEGE FOOTBALL PLAYER TAKING CREATINE SUPPLEMENTS	CLINICAL NEPHROLOGY	2006
413	DASA M;FRIBORG O;KRISTOFFERSEN M;PETTERSEN G;SAGEN J;TORSTVEIT M;SUNDGOT-BORGEN J;ROSENVINGE J	RISK AND PREVALENCE OF RELATIVE ENERGY DEFICIENCY IN SPORT (REDS) AMONG PROFESSIONAL FEMALE FOOTBALL PLAYERS	EUROPEAN JOURNAL OF SPORT SCIENCE	2024
414	SAIFI A;KHANNA G;KALPANA K	RISK FOR LOW ENERGY AVAILABILITY, DISORDERED EATING AND SLEEP DISTURBANCE AMONG FEMALE FOOTBALL PLAYERS	PHYSICAL ACTIVITY AND NUTRITION	2024
415	SARWAR M;RAHIM M;TAHA C;SHAHID Z	ROLE OF HYDRATION STRATEGIES IN MAINTAINING AGILITY AND PERFORMANCE IN FOOTBALL ATHLETES	RAWAL MEDICAL JOURNAL	2024
416	ANDREWS M;ITSIOPOULOS C	ROOM FOR IMPROVEMENT IN NUTRITION KNOWLEDGE AND DIETARY INTAKE OF MALE FOOTBALL (SOCCER) PLAYERS IN AUSTRALIA	INTERNATIONAL JOURNAL OF SPORT NUTRITION AND EXERCISE METABOLISM	2016
417	CALLIS L;RUSSELL M;HURST H;HARDWICKE J;ROBERTS C	ROOM FOR IMPROVEMENT IN SPORTS NUTRITION KNOWLEDGE AMONGST PARENTS AND CAREGIVERS OF MALE ACADEMY SOCCER PLAYERS IN THE UK: A CROSS-SECTIONAL STUDY	NUTRIENTS	2023
418	MALICEVIC S;NESIC D;ROSIC I	SEASONAL ALTERATIONS IN SERUM IRON LEVELS IN ELITE FOOTBALL PLAYERS	SRPSKI ARHIV ZA CELOKUPNO LEKARSTVO	2008
419	YARGIC M;KURKLU G;CELEN M;GOKTEPE E	SEASONAL BODY COMPOSITION ALTERATIONS OF AN ELITE MALE SOCCER TEAM EVALUATED WITH SKINFOLD THICKNESS EQUATIONS AND BIMP ANALYSIS	COMPARATIVE EXERCISE PHYSIOLOGY	2020
420	JASTRZEBSKA J;SKALSKA M;RADZIMINSKI L;NIEWIADOMSKA A;MYSLIWIEC A;LOPEZ-SANCHEZ ;GUILLERMO F G;BRZEZIANSKI M;ROSEMANN T;KNECHTLE ;BEAT B	SEASONAL CHANGES IN 25(OH)D CONCENTRATION IN YOUNG SOCCER PLAYERS-IMPLICATION FOR BONE RESORPTION MARKERS AND PHYSICAL PERFORMANCE	INTERNATIONAL JOURNAL OF ENVIRONMENTAL RESEARCH AND PUBLIC HEALTH	2021
421	DEVLIN B;KINGSLEY M;LEVERITT M;BELSKI R	SEASONAL CHANGES IN SOCCER PLAYERS' BODY COMPOSITION AND DIETARY INTAKE PRACTICES	JOURNAL OF STRENGTH AND CONDITIONING RESEARCH	2017
422	OZAWA S;TANAKADATE S;WATANABE C;OMI ;NAOMI N	SELF-EFFICACY OF PARENTS OF BOYS IN SPORTS CLUBS ON MEAL PREPARATION AND BOYS' DIETARY INTAKE: A CROSS-SECTIONAL STUDY OF SOCCER CLUBS	JOURNAL OF NUTRITIONAL SCIENCE AND VITAMINOLOGY	2023
423	SUN X;CAO Z;TANISAWA K;OSHIMA S;HIGUCHI M	SERUM 25-HYDROXYVITAMIN D CONCENTRATIONS ARE INVERSELY CORRELATED WITH HEPATIC LIPID CONTENT IN MALE COLLEGIATE FOOTBALL ATHLETES	NUTRIENTS	2018
424	GALAN F;RIBAS J;SÁNCHEZ-MARTINEZ P;CALERO T;SÁNCHEZ A;MUÑOZ A	SERUM 25-HYDROXYVITAMIN D IN EARLY AUTUMN TO ENSURE VITAMIN D SUFFICIENCY IN MID-WINTER IN PROFESSIONAL FOOTBALL PLAYERS	CLINICAL NUTRITION	2012
425	TORO-ROMÁN V;MUÑOZ D;MAYNAR-MARIÑO M;CLEMENTE-GIL S;ROBLES-GIL M	SEX DIFFERENCES IN COPPER CONCENTRATIONS DURING A SPORTS SEASON IN SOCCER PLAYERS	NUTRIENTS	2023
426	FRANCESCATO M;VENUTO I;STELLA A;STEL G;MALLARDI F;CAUCI S	SEX DIFFERENCES IN HYDRATION STATUS AMONG ADOLESCENT ELITE SOCCER PLAYERS	JOURNAL OF HUMAN SPORT AND EXERCISE	2019
427	RIBEIRO R;DUARTE B;DA S A;RAMOS ;GUILHERME P G;PICANCO A;PENNA E;COSWIG V;BARBALHO M;GENTIL P;GUALANO ;BRUNO B;SAUNDERS B	SHORT-DURATION BETA-ALANINE SUPPLEMENTATION DID NOT PREVENT THE DETRIMENTAL EFFECTS OF AN INTENSE PREPARATORY PERIOD ON EXERCISE CAPACITY IN TOP-LEVEL FEMALE FOOTBALLERS	FRONTIERS IN NUTRITION	2020
428	HOFFMAN J;RATAMESS N;FAIGENBAUM A;ROSS R;KANG R;STOUT J;WISE J	SHORT-DURATION Β-ALANINE SUPPLEMENTATION INCREASES TRAINING VOLUME AND REDUCES SUBJECTIVE FEELINGS OF FATIGUE IN COLLEGE FOOTBALL PLAYERS	NUTRITION RESEARCH	2008
429	MANCIN L;ROLLO I;GOLZATO D;SEGATA N;PETRI C;PENGUE L;VERGANI L;CASSONE N;CORSINI A;MOTA J;SUT S;DALL'ACQUA S;PAOLI A	SHORT-TERM COCOA SUPPLEMENTATION INFLUENCES MICROBIOTA COMPOSITION AND SERUM MARKERS OF LIPID METABOLISM IN ELITE MALE SOCCER PLAYERS	INTERNATIONAL JOURNAL OF SPORT NUTRITION AND EXERCISE METABOLISM	2024
430	SHIRVANI H	SHORT-TERM EFFECTS OF SUPPLEMENTATION OF COENZYME Q10 ON HUMORAL IMMUNE RESPONSE TO HIGH INTENSITY INTERMITTENT EXERCISE IN MALE SOCCER PLAYERS	KOOMESH	2018
431	CARTER J;LEE D;PERRIN C;RANCHORDAS ;MAYUR K M;COLE M	SIGNIFICANT CHANGES IN RESTING METABOLIC RATE OVER A COMPETITIVE MATCH WEEK ARE ACCOMPANIED BY AN ABSENCE OF NUTRITIONAL PERIODIZATION IN MALE PROFESSIONAL SOCCER PLAYERS	INTERNATIONAL JOURNAL OF SPORT NUTRITION AND EXERCISE METABOLISM	2023
432	GOMEZ-HIXSON K;BIAGIONI E;BROWN M	SIGNIFICANT DIFFERENCES IN DIETARY INTAKE OF NCAA DIVISION III SOCCER PLAYERS COMPARED TO RECOMMENDED LEVELS	JOURNAL OF AMERICAN COLLEGE HEALTH	2022
433	GUIMARAES R;DE M J A;SCHINCAGLIA R;SAUNDERS B;PIMENTEL G;DUARTE D;MOTA J	SODIUM BICARBONATE SUPPLEMENTATION DOES NOT IMPROVE RUNNING ANAEROBIC SPRINT TEST PERFORMANCE IN SEMIPROFESSIONAL ADOLESCENT SOCCER PLAYERS	INTERNATIONAL JOURNAL OF SPORT NUTRITION AND EXERCISE METABOLISM	2020
434	GUADALUPE V N;DANIEL A L;ISIDRO F;MARCELO M;ALFARO G E;EDGARDO D J;MARRODAN S M	SOMATOTYPE AND ANTHROPOMETRIC FAILURE IN CHILDREN ENROLLED IN FOOTBALL CLUBS IN PALPALA (JUJUY, ARGENTINA)	NUTRICION CLINICA Y DIETETICA HOSPITALARIA	2022
435	WATERBROOK A;SHAH A;JANNICKY E;STOLZ ;UWE U;COHEN R;GROSS A;ADHIKARI S	SONOGRAPHIC INFERIOR VENA CAVA MEASUREMENTS TO ASSESS HYDRATION STATUS IN COLLEGE FOOTBALL PLAYERS DURING PRESEASON CAMP	JOURNAL OF ULTRASOUND IN MEDICINE	2015
436	MANORE M;PATTON-LOPEZ M;MENG Y;WONG S	SPORT NUTRITION KNOWLEDGE, BEHAVIORS AND BELIEFS OF HIGH SCHOOL SOCCER PLAYERS	NUTRIENTS	2017
437	CLARKE N;DRUST B;MACLAREN D;REILLY T	STRATEGIES FOR HYDRATION AND ENERGY PROVISION DURING SOCCER-SPECIFIC EXERCISE	INTERNATIONAL JOURNAL OF SPORT NUTRITION AND EXERCISE METABOLISM	2005
438	CHEN Y;SUN Y;LIU Z;HU D	STUDY ON NUTRITIONAL KNOWLEDGE, ATTITUDE AND BEHAVIOR OF CHINESE SCHOOL FOOTBALL PLAYERS	CHILDREN-BASEL	2022
439	HONG L	STUDY ON PHYSICAL RECOVERY AND IMPROVEMENT OF FOOTBALL PLAYER BASED ON CHINESE SPORTS NUTRITION SUPPLEMENTS	JOURNAL OF CHEMICAL AND PHARMACEUTICAL RESEARCH	2014
440	ROSENVINGE J;DASA M;KRISTOFFERSEN M;PETTERSEN G;SUNDGOT-BORGEN J;SAGEN J;FRIBORG O	STUDY PROTOCOL: PREVALENCE OF LOW ENERGY AVAILABILITY AND ITS RELATION TO HEALTH AND PERFORMANCE AMONG FEMALE FOOTBALL PLAYERS	BMJ OPEN SPORT \& EXERCISE MEDICINE	2022
441	SEBASTIA-RICO J;MARTINEZ-SANZ J;SANCHIS-CHORDA ;JESUS J;ALONSO-CALVAR M;LOPEZ-MATEU P;ROMERO-GARCIA D;SORIANO J	SUPPLEMENT CONSUMPTION BY ELITE SOCCER PLAYERS: DIFFERENCES BY COMPETITIVE LEVEL, PLAYING POSITION, AND SEX	HEALTHCARE	2024
442	TAULER P;FERRER M;SUREDA A;PUJOL P;DROBNIC F;TUR J;PONS A	SUPPLEMENTATION WITH AN ANTIOXIDANT COCKTAIL CONTAINING COENZYME Q PREVENTS PLASMA OXIDATIVE DAMAGE INDUCED BY SOCCER	EUROPEAN JOURNAL OF APPLIED PHYSIOLOGY	2008
443	HOZOORI M;MOHTADINIA J;HOSSEINI S;KOHANDANI A;CHAMARI M;YAZDI J	SURVEY OF SYNERGISTIC EFFECT OF L-CARNITINE WITH GLUTAMINE ON BODY COMPOSITION AND DIETARY INTAKE IN SOCCER PLAYERS: A DOUBLE-BLIND, RANDOMIZED CLINICAL TRIAL	JOURNAL OF NUTRITION AND FOOD SECURITY	2016
444	KILDING A;TUNSTALL H;WRAITH E;GOOD M;GAMMON ;C. C;SMITH C	SWEAT RATE AND SWEAT ELECTROLYTE COMPOSITION IN INTERNATIONAL FEMALE SOCCER PLAYERS DURING GAME SPECIFIC TRAINING	INTERNATIONAL JOURNAL OF SPORTS MEDICINE	2009
445	SUAREZ-ORTEGON M;ZEA-LEON M;ASTUDILLO-GIRONZA A;GARZON S;PORTELA ;GUSTAVO F G;VILLARREAL-NIETO O	SWEAT RATE, SWEAT SODIUM LOSSES, AND BODY COMPOSITION IN PROFESSIONAL MALE SOCCER PLAYERS IN SOUTHWEST COLOMBIA	MEDICINA-LITHUANIA	2024
446	GODEK S;PEDUZZI C;BURKHOLDER R;CONDON S;DORSHIMER G;BARTOLOZZI A	SWEAT RATES, SWEAT SODIUM CONCENTRATIONS, AND SODIUM LOSSES IN 3 GROUPS OF PROFESSIONAL FOOTBALL PLAYERS	JOURNAL OF ATHLETIC TRAINING	2010
447	ABBOTT W;BRASHILL C;BRETT A;CLIFFORD T	TART CHERRY JUICE: NO EFFECT ON MUSCLE FUNCTION LOSS OR MUSCLE SORENESS IN PROFESSIONAL SOCCER PLAYERS AFTER A MATCH	INTERNATIONAL JOURNAL OF SPORTS PHYSIOLOGY AND PERFORMANCE	2020
448	HWANG J;MOON N;HEINE O;YANG W	THE ABILITY OF ENERGY RECOVERY IN PROFESSIONAL SOCCER PLAYERS IS INCREASED BY INDIVIDUALIZED LOW-INTENSITY EXERCISE	PLOS ONE	2022
449	EGESOY H;OKSUZOGLU A	THE ACUTE EFFECTS OF CAFFEINE INGESTION ON REACTIVE AGILITY PERFORMANCE IN SOCCER PLAYERS	PROGRESS IN NUTRITION	2020
450	STASKIEWICZ W;GROCHOWSKA-NIEDWOROK E;ZYDEK ;GRZEGORZ G;GRAJEK M;KRUPA-KOTARA K;BIALEK-DRATWA A;JARUGA-SEKOWSKA S;KOWALSKI O;KARDAS M	THE ASSESSMENT OF BODY COMPOSITION AND NUTRITIONAL AWARENESS OF FOOTBALL PLAYERS ACCORDING TO AGE	NUTRIENTS	2023
451	BEBA M;SEIF-BARGHI T;SHAB-BIDAR S;YARIZADEH H;TIJANI A;CLARK C;DJAFARIAN K	THE ASSOCIATION BETWEEN THE HEALTHY EATING INDEX (HEI-2015) SCORE AND BODY COMPOSITION AMONG IRANIAN SOCCER PLAYERS AND REFEREES: A CROSS-SECTIONAL STUDY	JOURNAL OF NUTRITIONAL SCIENCE	2022
452	BEBA M;GHOLIZADEH M;SHARIFI M;SEIFBARGHI T;DJAFARIAN K	THE ASSOCIATION OF DIETARY INSULIN LOAD AND DIETARY INSULIN INDEX WITH BODY COMPOSITION AMONG PROFESSIONAL SOCCER PLAYERS AND REFEREES	BMC SPORTS SCIENCE, MEDICINE AND REHABILITATION	2023
453	OUKHEDA M;BOUAOUDA K;MOHTADI K;LEBRAZI H;DEROUICHE A;KETTANI A;SAILE R;TAKI H	THE CARDIORESPIRATORY ENDURANCE (VO2MAX), BODY COMPOSITION AND MACRONUTRIENT'S INTAKE IN THE PRE-COMPETITIVE PERIOD: A CORRELATION STUDY AMONG MOROCCAN PROFESSIONAL SOCCER PLAYERS	INTERNATIONAL JOURNAL OF HUMAN MOVEMENT AND SPORTS SCIENCES	2024
454	LESTARI Y;FARIDA E;CANDRA A;AMIN N;FAUZI N;MEILIANA M	THE CHANGES IN HYDRATION STATUS AND BLOOD GLUCOSE LEVELS OF YOUNG FOOTBALL ATHLETES WHO WERE GIVEN CHIA SEEDS (SALVIA HISPANICA, L.) BASED SPORTS ENERGY GEL	UNNES JOURNAL OF PUBLIC HEALTH	2024
455	BEZUGLOV E;TIKHONOVA A;ZUEVA A;KHAITIN V;LYUBUSHKINA A;ACHKASOV E;WASKIEWICZ Z;GERASIMUK D;ZEBROWSKA A;NIKOLAIDIS P;ROSEMANN T;KNECHTLE ;BEAT B	THE DEPENDENCE OF RUNNING SPEED AND MUSCLE STRENGTH ON THE SERUM CONCENTRATION OF VITAMIN D IN YOUNG MALE PROFESSIONAL FOOTBALL PLAYERS RESIDING IN THE RUSSIAN FEDERATION	NUTRIENTS	2019
456	BEZUGLOV E;MORGANS R;LAZAREV A;KALININ ;EVGENY E;BUTOVSKY M;SAVIN E;TZGOEV E;PIRMAKHANOV B;EMANOV A;ZHOLINSKY A;TALIBOV O	THE EFFECT OF A SINGLE DOSE OF CITRULLINE ON THE PHYSICAL PERFORMANCE OF SOCCER-SPECIFIC EXERCISE IN ADULT ELITE SOCCER PLAYERS (A PILOT RANDOMIZED DOUBLE-BLIND TRIAL)	NUTRIENTS	2022
457	VAN C K;CHAPELLE L;DELIENS T;D'HONDT E;CLARYS P	THE EFFECT OF A TAILORED INTERVENTION ON FEMALE SOCCER PLAYERS' HYDRATION STATUS	JOURNAL OF HUMAN KINETICS	2021
458	DE A R;DA C I;MACHADO ;GUILHERME G;RINALDI N;AQUINO R;TALLIS ;JASON J;CLARKE N;GUIMARAES-FERREIRA L	THE EFFECT OF ACUTE CAFFEINE INGESTION ON TACTICAL PERFORMANCE OF PROFESSIONAL SOCCER PLAYERS	NUTRIENTS	2022
459	ÜNAL M;SAHINKAYA T;NAMARASLI D;AKKAYA V	THE EFFECT OF ACUTE CREATININE MONOHYDRATE LOADING ON WINGATE TEST RESULTS IN 18-21 YEARS OLD MALE SOCCER PLAYERS	ACTA PHYSIOLOGICA HUNGARICA	2005
460	ADJI F;SOFRO Z;HAPSARI M	THE EFFECT OF BEETROOT JUICE (BETA VULGARIS L.) SUPPLEMEN-TATION ON ṼO2MAX OF YOUTH SOCCER ATHLETES	JOURNAL OF PUBLIC HEALTH IN AFRICA	2022
461	WISNIK P;CHMURA J;ZIEMBA A;MIKULSKI ;TOMASZ T;NAZAR K	THE EFFECT OF BRANCHED CHAIN AMINO ACIDS ON PSYCHOMOTOR PERFORMANCE DURING TREADMILL EXERCISE OF CHANGING INTENSITY SIMULATING A SOCCER GAME	APPLIED PHYSIOLOGY NUTRITION AND METABOLISM	2011
462	GOEDECKE J;WHITE N;CHICKTAY W;MAHOMED H;DURANDT J;LAMBERT M	THE EFFECT OF CARBOHYDRATE INGESTION ON PERFORMANCE DURING A SIMULATED SOCCER MATCH	NUTRIENTS	2013
463	SINNOTT R;MADDELA R;BAE S;BEST T	THE EFFECT OF DIETARY SUPPLEMENTS ON THE QUALITY OF LIFE OF RETIRED PROFESSIONAL FOOTBALL PLAYERS.	GLOBAL JOURNAL OF HEALTH SCIENCE	2013
464	GIV V;AMINAEI M;NIKOEI R	THE EFFECT OF EIGHT WEEKS BEETROOT JUICE SUPPLEMENT ON AEROBIC, ANAEROBIC POWER, AND FIELD PERFORMANCE OF SOCCER PLAYERS	RESEARCH IN SPORTS MEDICINE	2024
465	HEILESON J;ANZALONE A;CARBUHN A;ASKOW A;STONE J;TURNER S;HILLYER L;MA D;LUEDKE J;JAGIM ;ANDREW R A;OLIVER J	THE EFFECT OF OMEGA-3 FATTY ACIDS ON A BIOMARKER OF HEAD TRAUMA IN NCAA FOOTBALL ATHLETES: A MULTI-SITE, NON-RANDOMIZED STUDY	JOURNAL OF THE INTERNATIONAL SOCIETY OF SPORTS NUTRITION	2021
466	IMANIAN B;HEMMATINAFAR M;DARYANOOSH F;KOURESHFARD N;SADEGHI R;NIKNAM A;REZAEI ;RASOUL R;QASHQAEI A	THE EFFECT OF PROBIOTICS AND CASEIN SUPPLEMENTATION ON AEROBIC CAPACITY PARAMETERS OF MALE SOCCER PLAYERS	JOURNAL OF THE INTERNATIONAL SOCIETY OF SPORTS NUTRITION	2024
467	FAUZI N;MARDIANA M	THE EFFECT OF SPORTS DRINK GEL TREATMENT FROM CHIA SEEDS SALVIA HISPANICAON THE VO2 MAX CAPACITY OF FOOTBALL AND FUTSAL PLAYERS	JURNAL GIZI DAN PANGAN	2022
468	PANCAR Z;CINAR V;AYDEMIR I;BULGURU B	THE EFFECT OF VITAMIN D SUPPLEMENT WITH FOOTBALL TRAINING ON GLUCOSE, INSULIN, CORTISOL AND ACTH LEVELS: VITAMIN SUPPLEMENT STUDY	PAKISTAN JOURNAL OF MEDICAL \& HEALTH SCIENCES	2021
469	RIZAL M;SEGALITA C;MAHMUDIONO T	THE EFFECT OF WATERMELON BEVERAGE INGESTION ON FATIGUE INDEX IN YOUNG-MALE, RECREATIONAL FOOTBALL PLAYERS	ASIAN JOURNAL OF SPORTS MEDICINE	2019
470	NOBARI H;KARGARFARD M;MINASIAN V;CHOLEWA ;JASON M J;PEREZ-GOMEZ J	THE EFFECTS OF 14-WEEK BETAINE SUPPLEMENTATION ON ENDOCRINE MARKERS, BODY COMPOSITION AND ANTHROPOMETRICS IN PROFESSIONAL YOUTH SOCCER PLAYERS: A DOUBLE BLIND, RANDOMIZED, PLACEBO-CONTROLLED TRIAL	JOURNAL OF THE INTERNATIONAL SOCIETY OF SPORTS NUTRITION	2021
471	JOURKESH M;OSTOJIC S	THE EFFECTS OF A PRE-EXERCISE CARBOHYDRATE-ECTROLYTE INGESTION ON MAXIMUM AEROBIC CAPACITY IN ELITE SOCCER PLAYERS	MEDICINA DELLO SPORT	2008
472	JOURKESH M;OSTOJIC S	THE EFFECTS OF A PRE-EXERCISE CARBOHYDRATE-ECTROLYTE INGESTION ON MAXIMUM AEROBIC CAPACITY IN ELITE SOCCER PLAYERS; EFFETTI DELL'ASSUNZIONE DI ELETTROLITI E CARBOIDRATI PRE-ESERCIZIO SULLA CAPACITÀ AEROBICA MASSIMA NEI CALCIATORI DI ALTO LIVELLO	MEDICINA DELLO SPORT	2008
473	PAUL D;BANGSBO J;CHERIF A;NASSIS G	THE EFFECTS OF A SINGLE VERSUS THREE CONSECUTIVE SESSIONS OF FOOTBALL TRAINING ON POSTPRANDIAL LIPEMIA: A RANDOMIZED, CONTROLLED TRIAL IN HEALTHY, RECREATIONALLY ACTIVE MALES	SPORTS MEDICINE - OPEN	2019
474	ESMAEELI A;OSTOJIC S;FALLAHMOHAMMADI Z;HARIJANI S;H. M H	THE EFFECTS OF ACUTE CREATINE AND CARBOHYDRATE SUPPLEMENTATION ON ANAEROBIC PERFORMANCE IN SOCCER PLAYERS	MEDICINA DELLO SPORT	2009
475	ESMAEELI A;OSTOJIC S;FALLAHMOHAMMADI Z;MIRDAR H S	THE EFFECTS OF ACUTE CREATINE AND CARBOHYDRATE SUPPLEMENTATION ON ANAEROBIC PERFORMANCE IN SOCCER PLAYERS; GLI EFFETTI DELIA SUPPLEMENTAZIONE ACUTA DI CREATINA E DI CARBOIDRATI SULLA PERFORMANCE ANAEROBICA DI GIOCATORI DI CALCIO	MEDICINA DELLO SPORT	2009
476	MOR A;ACAR K;YILMAZ A;ARSLANOGLU E	THE EFFECTS OF BCAA AND CREATINE SUPPLEMENTATION ON ANAEROBIC CAPACITY AND BALL KICKING SPEED IN MALE FOOTBALL PLAYERS	JOURNAL OF MENS HEALTH	2022
477	GHARAHDAGHI N;SHABKHIZ F;AZARBOO E;KEYHANIAN A	THE EFFECTS OF DAILY COENZYME Q10 SUPPLEMENTATION ON VO2MAX, VVO2MAX AND INTERMITTENT EXERCISE PERFORMANCE IN SOCCER PLAYERS	LIFE SCIENCE JOURNAL	2013
478	BANDELOW S;MAUGHAN R;SHIRREFFS S;OZGUNEN K;KURDAK S;ERSOZ G;BINNET M;DVORAK J	THE EFFECTS OF EXERCISE, HEAT, COOLING AND REHYDRATION STRATEGIES ON COGNITIVE FUNCTION IN FOOTBALL PLAYERS	SCANDINAVIAN JOURNAL OF MEDICINE \& SCIENCE IN SPORTS	2010
479	BENJAMIN C;SEKIGUCHI Y;MORRISSEY M;BUTLER C;FILEP E;STEARNS R;CASA D	THE EFFECTS OF HYDRATION STATUS AND ICE-WATER DOUSING ON PHYSIOLOGICAL AND PERFORMANCE INDICES DURING A SIMULATED SOCCER MATCH IN THE HEAT	JOURNAL OF SCIENCE AND MEDICINE IN SPORT	2021
480	ZAJAC A;GOLAS A;CHYCKI J;HALZ M;MICHALCZYK M	THE EFFECTS OF LONG-TERM MAGNESIUM CREATINE CHELATE SUPPLEMENTATION ON REPEATED SPRINT ABILITY (RAST) IN ELITE SOCCER PLAYERS	NUTRIENTS	2020
481	KAVIANI M;CHILIBECK P;GALL S;JOCHIM ;JENNIFER J;ZELLO G	THE EFFECTS OF LOW- AND HIGH-GLYCEMIC INDEX SPORT NUTRITION BARS ON METABOLISM AND PERFORMANCE IN RECREATIONAL SOCCER PLAYERS	NUTRIENTS	2020
482	MACUH M;KOJIC N;KNAP B	THE EFFECTS OF NITRATE SUPPLEMENTATION ON PERFORMANCE AS A FUNCTION OF HABITUAL DIETARY INTAKE OF NITRATES: A RANDOMIZED CONTROLLED TRIAL OF ELITE FOOTBALL PLAYERS	NUTRIENTS	2023
483	MIRENAYAT M;FARAMARZI M;GHAZVINI ;MOHAMMAD R M;KARIMIAN J;HADI A;HEIDARI Z;ROUHANI M;NAEINI A	THE EFFECTS OF SHORT TERM CITRULLINE MALATE SUPPLEMENTATION ON OXIDATIVE STRESS AND MUSCLE DAMAGE IN TRAINED SOCCER PLAYERS	HUMAN NUTRITION \& METABOLISM	2024
484	BELLO M;WALKER A;MCFADDEN B;SANDERS D;ARENT S	THE EFFECTS OF TEACRINE® AND CAFFEINE ON ENDURANCE AND COGNITIVE PERFORMANCE DURING A SIMULATED MATCH IN HIGH-LEVEL SOCCER PLAYERS	JOURNAL OF THE INTERNATIONAL SOCIETY OF SPORTS NUTRITION	2019
485	POLAT M;POLAT Y;AKBULUT T;CINAR V;MARANGOZ I	THE EFFECTS OF TRAININGS APPLIED WITH COQ10 AND ZINC SUPPLEMENTATION ON THE THYROID HORMONE METABOLISM IN SOCCER PLAYERS.	BIOMEDICAL RESEARCH-INDIA	2017
486	LEIPER J;MAUGHAN R;KIRKENDALL D;BARTAGI Z;ZERGUINI Y;JUNGE A;DVORAK J	THE F-MARC STUDY ON RAMADAN AND FOOTBALL: RESEARCH DESIGN, POPULATION, AND ENVIRONMENTAL CONDITIONS	JOURNAL OF SPORTS SCIENCES	2008
487	CLARKE H;CARPENTER R;SPAIN-MANSMANN K;TAYLOR J;SCHUBERT M	THE HYDRATION STATUS OF FEMALE COLLEGIATE SOCCER PLAYERS OVER CONSECUTIVE TRAINING AND MATCH DAYS	MHSALUD-REVISTA EN CIENCIAS DEL MOVIMIENTO HUMANO Y LA SALUD	2021
488	CHAPELLE L;TASSIGNON B;AERENHOUTS D;MULLIE ;PATRICK P;CLARYS P	THE HYDRATION STATUS OF YOUNG FEMALE ELITE SOCCER PLAYERS DURING AN OFFICIAL TOURNAMENT	JOURNAL OF SPORTS MEDICINE AND PHYSICAL FITNESS	2017
489	ZHAO W	THE IMAGE ANALYSIS OF THE VISUAL SENSOR AND THE EFFECT OF VITAMIN E SUPPLEMENTATION ON FOOTBALL PLAYERS' FREE RADICALS AND THEIR PHYSICAL STRENGTH SUPPLEMENT	JOURNAL OF SENSORS	2021
490	GANT N;ALI A;FOSKETT A	THE INFLUENCE OF CAFFEINE AND CARBOHYDRATE COINGESTION ON SIMULATED SOCCER PERFORMANCE	INTERNATIONAL JOURNAL OF SPORT NUTRITION AND EXERCISE METABOLISM	2010
491	MIZERA K;KŁOSEK M;KȨSKA A;PILIS W	THE INFLUENCE OF CAFFEINE AND GUARANA ON DEHYDRATION OF YOUNG SOCCER PLAYERS AND PHYSIOLOGICAL ASPECTS OF DEHYDRATION OF THE ATHLETE'S BODY	POLISH JOURNAL OF SPORT AND TOURISM	2023
492	SHABIR A;HOOTON A;SPENCER G;STOREY M;ENSOR O;SANDFORD L;TALLIS J;SAUNDERS B;HIGGINS M	THE INFLUENCE OF CAFFEINE EXPECTANCIES ON SIMULATED SOCCER PERFORMANCE IN RECREATIONAL INDIVIDUALS	NUTRIENTS	2019
493	ALI A;WILLIAMS C;NICHOLAS C;FOSKETT A	THE INFLUENCE OF CARBOHYDRATE-ELECTROLYTE INGESTION ON SOCCER SKILL PERFORMANCE	MEDICINE AND SCIENCE IN SPORTS AND EXERCISE	2007
494	GUERRA I;CHAVES R;BARROS T;TIRAPEGUI J	THE INFLUENCE OF FLUID INGESTION ON PERFORMANCE OF SOCCER PLAYERS DURING A MATCH	JOURNAL OF SPORTS SCIENCE AND MEDICINE	2004
495	KIRKENDALL D;LEIPER J;BARTAGI Z;DVORAK J;ZERGUINI Y	THE INFLUENCE OF RAMADAN ON PHYSICAL PERFORMANCE MEASURES IN YOUNG MUSLIM FOOTBALLERS	JOURNAL OF SPORTS SCIENCES	2008
496	LUSZCZKI E;JAGIELSKI P;BARTOSIEWICZ A;KUCHCIAK M;DEREN K;STOLARCZYK A;PAKOSZ ;PAWEL P;OLEKSY L	THE LEAF QUESTIONNAIRE IS A GOOD SCREENING TOOL FOR THE IDENTIFICATION OF THE FEMALE ATHLETE TRIAD/RELATIVE ENERGY DEFICIENCY IN SPORT AMONG YOUNG FOOTBALL PLAYERS	PEERJ	2021
497	JASTRZEBSKA J;SKALSKA M;RADZIMINSKI L;SANCHEZ G;WEISS K;KNECHTLE B	THE LEVEL OF SELECTED BLOOD PARAMETERS IN YOUNG SOCCER PLAYERS IN RELATION TO THE CONCENTRATION OF 25(OH)D AT THE BEGINNING AND END OF AUTUMN	BIOLOGY-BASEL	2023
498	ANZALONE A;CARBUHN A;JONES L;GALLOP A;SMITH A;JOHNSON P;SWEARINGEN L;MOORE ;CRAIG C;RIMER E;MCBETH J;HARRIS W;KIRK K;MICHELLE M;GABLE D;ASKOW A;JENNINGS W;OLIVER J	THE OMEGA-3 INDEX IN NATIONAL COLLEGIATE ATHLETIC ASSOCIATION DIVISION I COLLEGIATE FOOTBALL ATHLETES	JOURNAL OF ATHLETIC TRAINING	2019
499	ROSIDI A;AYUININGTYAS A;NURRAHMAN N;DEWI L	THE POTENTIAL OF CURCUMA EXTRACT TO ALLEVIATE MUSCLE DAMAGE IN AMATEUR SOCCER PLAYERS	POTRAVINARSTVO SLOVAK JOURNAL OF FOOD SCIENCES	2022
500	TALLIS J;CLARKE N;MORRIS R;RICHARDSON D;ELLIS M;EYRE E;DUNCAN M;NOON M	THE PREVALENCE AND PRACTICES OF CAFFEINE USE AS AN ERGOGENIC AID IN ENGLISH PROFESSIONAL SOCCER	BIOLOGY OF SPORT	2021
501	CELIK H;KUCUK M;AKTAS Y;ZERIN M;EREL O;NESELIOGLU S;KAPLAN D	THE PROTECTIVE EFFECTS OF PISTACHIO NUT (PISTACIA VERA L.) ON THIOL/DISULFIDE HOMEOSTASIS IN YOUNG SOCCER PLAYERS UNDERGOING A STRENUOUS EXERCISE TRAINING PROGRAM	ACTA MEDICA MEDITERRANEA	2019
502	RIZAL M;SEGALITA C;MAHMUDIONO T	THE RELATIONSHIP BETWEEN BODY MASS INDEX, BODY FAT PERCENTAGE, AND DIETARY INTAKE WITH MUSCLE FATIGUE IN ADOLESCENT FOOTBALL PLAYERS	JOURNAL OF NUTRITIONAL SCIENCE AND VITAMINOLOGY	2020
503	BEHRENS C;DELK-LICATA A;BENARDOT D;BERTRAND B;CHANDLER-LANEY P;PLAISANCE E;FERNANDEZ J	THE RELATIONSHIP BETWEEN HOURLY ENERGY BALANCE AND FAT MASS IN FEMALE COLLEGIATE SOCCER PLAYERS	JOURNAL OF HUMAN SPORT AND EXERCISE	2020
504	CELIK A	THE RELATIONSHIP BETWEEN PROVETELLA GENUS IN INTESTINAL FLORA AND EXERCISE AND DIET STYLES OF PROFESSIONAL FOOTBALL PLAYERS	PROGRESS IN NUTRITION	2021
505	MICHALCZYK M;KALUZA M;ZYDEK G;ROCZNIOK R;GOLAS A	THE RELATIONSHIPS OF SERUM VITAMIN D CONCENTRATION WITH LINEAR SPEED AND CHANGE OF DIRECTION PERFORMANCE IN SOCCER PLAYERS	FRONTIERS IN NUTRITION	2024
506	METO H;MILI A;RAJPOOT Y;SINGH K;TSERING S;RAMCHIARY S;GOVINDASAMY K;GOGOI H	THE ROLE OF WITHANIA SOMNIFERA (ASHWAGANDHA) SUPPLEMENTATION IN MODULATING PHYSICAL AND PHYSIOLOGICAL PERFORMANCE RESPONSES TO REGULAR FOOTBALL TRAINING; ROLA SUPLEMENTACJI WITHANIA SOMNIFERA (ASHWAGANDHY) W MODULOWANIU ODPOWIEDZI FIZYCZNYCH I FIZJOLOGICZNYCH NA REGULARNY TRENING PIŁKARSKI	FIZJOTERAPIA POLSKA	2024
507	BRAGINA T;SHEVELEVA S;ELIZAROVA E;RYKOVA S;TUTELYAN V	THE STRUCTURE OF BLOOD GUT MICROBIOTA MARKERS IN ATHLETES AND THEIR RELATIONSHIP WITH THE DIET; СТРУКТУРА МАРКЕРОВ МИКРОБИОТЫ КИШЕЧНИКА В КРОВИ У СПОРТСМЕНОВ И ИХ ВЗАИМОСВЯЗЬ С РАЦИОНОМ ПИТАНИЯ	VOPROSY PITANIIA	2022
508	SHIRREFFS S;ARAGON-VARGAS L;CHAMORRO M;MAUGHAN R;SERRATOSA L;ZACHWIEJA J	THE SWEATING RESPONSE OF ELITE PROFESSIONAL SOCCER PLAYERS TO TRAINING IN THE HEAT	INTERNATIONAL JOURNAL OF SPORTS MEDICINE	2005
509	DRAPER G;WRIGHT M;CHESTERTON P;ATKINSON ;GREG G	THE TRACKING OF INTERNAL AND EXTERNAL TRAINING LOADS WITH NEXT-DAY PLAYER-REPORTED FATIGUE AT DIFFERENT TIMES OF THE SEASON IN ELITE SOCCER PLAYERS	INTERNATIONAL JOURNAL OF SPORTS SCIENCE \& COACHING	2021
510	TSCHOLL P;JUNGE A;DVORAK J	THE USE OF MEDICATION AND NUTRITIONAL SUPPLEMENTS DURING FIFA WORLD CUPS 2002 AND 2006	BRITISH JOURNAL OF SPORTS MEDICINE	2008
511	CLAYTON D;BURBEARY R;HENNIS P;JAMES ;RUTH M R;SAWARD C;COLLEDGE A;SCOTT R;GILPIN S;MCMAHON R;VARLEY I	TURMERIC SUPPLEMENTATION IMPROVES MARKERS OF RECOVERY IN ELITE MALE FOOTBALLERS: A PILOT STUDY	FRONTIERS IN NUTRITION	2023
512	MCHAFFIE S;LANGAN-EVANS C;STRAUSS J;ARETA J;ROSIMUS C;EVANS M;WAGHORN ;RUTH R;MORTON J	UNDER-FUELLING FOR THE WORK REQUIRED? ASSESSMENT OF DIETARY PRACTICES AND PHYSICAL LOADING OF ADOLESCENT FEMALE SOCCER PLAYERS DURING AN INTENSIVE INTERNATIONAL TRAINING AND GAME SCHEDULE	NUTRIENTS	2023
513	TAIOLI E	USE OF PERMITTED DRUGS IN ITALIAN PROFESSIONAL SOCCER PLAYERS	BRITISH JOURNAL OF SPORTS MEDICINE	2007
514	LINTS B;STRAY-GUNDERSEN S;MASTROFINI G;MCFADDEN B;CHANDLER A;WALKER A;ARGETSINGER R;ARENT S	VALIDITY OF URINE SPECIFIC GRAVITY TO DETERMINE HYDRATION STATUS IN NCAA DIVISION I MALE AND FEMALE SOCCER PLAYERS	TRANSLATIONAL JOURNAL OF THE AMERICAN COLLEGE OF SPORTS MEDICINE	2024
515	SOMMERFIELD L;MCANULTY S;MCBRIDE J;ZWETSLOOT J;AUSTIN M;MEHLHORN J;D. D;CALHOUN M;YOUNG J;HAINES T;UTTER A	VALIDITY OF URINE SPECIFIC GRAVITY WHEN COMPARED WITH PLASMA OSMOLALITY AS A MEASURE OF HYDRATION STATUS IN MALE AND FEMALE NCAA COLLEGIATE ATHLETES	JOURNAL OF STRENGTH AND CONDITIONING RESEARCH	2016
516	ZOPPI C;HOHL R;SILVA F;LAZARIM ;FERNANDA L F;ANTUNES N J;STANCANNELI M;MACEDO D	VITAMIN C AND E SUPPLEMENTATION EFFECTS IN PROFESSIONAL SOCCER PLAYERS UNDER REGULAR TRAINING	JOURNAL OF THE INTERNATIONAL SOCIETY OF SPORTS NUTRITION	2006
517	KOUNDOURAKIS N;ANDROULAKIS N;MALLIARAKI ;NIKI N;MARGIORIS A	VITAMIN D AND EXERCISE PERFORMANCE IN PROFESSIONAL SOCCER PLAYERS	PLOS ONE	2014
518	PERRONE M;PIERI M;CAMINITI G;ALI W;BERNARDINI S;PARISI A;IELLAMO ;FERDINANDO F;BARONE R;FARSETTI P	VITAMIN D DEFICIENCY IN PROFESSIONAL FOOTBALL PLAYERS DURING COMPETITIVE SEASON OF ITALIAN FIRST DIVISION (SERIE A)	SPORTS	2024
519	SKALSKA M;NIKOLAIDIS P;KNECHTLE B;ROSEMANN T;RADZIMINSKI L;JASTRZEBSKA ;JOANNA J;KACZMARCZYK M;MYSLIWIEC A;DRAGOS P;LOPEZ-SANCHEZ G;JASTRZEBSKI Z	VITAMIN D SUPPLEMENTATION AND PHYSICAL ACTIVITY OF YOUNG SOCCER PLAYERS DURING HIGH-INTENSITY TRAINING	NUTRIENTS	2019
520	MODESTO M;DE L L	VITAMIN D SUPPLEMENTATION: EFFECT ON THE 25(OH) D PROFILE AND OCCURRENCE OF MUSCLE INJURIES IN PROFESSIONAL SOCCER ATHLETES	REVISTA BRASILEIRA DE MEDICINA DO ESPORTE	2021
521	SHIRREFFS S;MAUGHAN R	WATER AND SALT BALANCE IN YOUNG MALE FOOTBALL PLAYERS IN TRAINING DURING THE HOLY MONTH OF RAMADAN	JOURNAL OF SPORTS SCIENCES	2008
522	HERNÁNDEZ-CAMACHO J;MOYA-AMAYA H	WATER BALANCE AND AD LIBITUM WATER INTAKE IN FOOTBALL PLAYERS DURING A TRAINING SESSION; BALANCE HÍDRICO Y CONSUMO DE AGUA AD LIBITUM EN FUTBOLISTAS DURANTE EL ENTRENAMIENTO	REVISTA ESPANOLA DE NUTRICION HUMANA Y DIETETICA	2016
523	MAUGHAN R;WATSON P;EVANS G;BROAD ;NICHOLAS N;SHIRREFFS S	WATER BALANCE AND SALT LOSSES IN COMPETITIVE FOOTBALL	INTERNATIONAL JOURNAL OF SPORT NUTRITION AND EXERCISE METABOLISM	2007
524	GODOIS A;RAIZEL R;RODRIGUES V;DE P R F;FETT C;VOLTARELLI F;COELHO-RAVAGNANI C	WATER LOSS AND HYDRATION PRACTICES IN SOCCER PLAYERS	REVISTA BRASILEIRA DE MEDICINA DO ESPORTE	2014
525	HERNÁNDEZ M J;SOTO S S;GÜEMES V N;PILONI M J;QUINTERO L A;RODRÍGUEZ Á J	WHEY BEVERAGE IMPROVES HYDRATING CAPACITY OF THE SOCCER PLAYERS	FOOD RESEARCH	2021
526	OSTOJIC S	YOHIMBINE: THE EFFECTS ON BODY COMPOSITION AND EXERCISE PERFORMANCE IN SOCCER PLAYERS	RESEARCH IN SPORTS MEDICINE	2006
