# Supplementary material for: Global Research Trends in Sports Nutrition and Football over the Last 20 Years (2004–2024)
Source: Sports (Basel). 2025 Oct 16;13(10):365. doi: 10.3390/sports13100365 (PMC12567775; doi:10.3390/sports13100365)
Supplement: Supplementary file 1 [file sports-13-00365-s001.zip › Appendix 2. Frequency and distribution of keywords extracted from article metadata.xlsx]

## Sheet: Sheet1
Term	Frequency	Year (Q1)	Year (Median)	Year (Q3)
drinking	5	2008	2008	2014
electrolytes	5	2008	2009	2009
sports drink	5	2009	2010	2011
thermoregulation	5	2009	2010	2013
fluid	6	2007	2012	2020
training	6	2010	2012	2018
fluid balance	7	2012	2013	2022
hydration status	8	2011	2014	2022
intermittent exercise	5	2013	2014	2014
diet	8	2011	2015	2020
dehydration	33	2012	2016	2021
hydration	29	2011	2016	2021
sweat rate	8	2009	2016	2022
male	6	2015	2017	2020
nutrition	47	2014	2018	2022
adolescent	16	2015	2018	2020
oxidative stress	16	2013	2018	2020
exercise	29	2013	2019	2021
carbohydrate	16	2008	2019	2022
sport	13	2017	2019	2021
soccer	138	2014	2020	2022
body composition	28	2013	2020	2022
vitamin d	21	2019	2020	2022
football	95	2016	2021	2023
performance	35	2016	2021	2022
athletes	26	2017	2021	2022
supplementation	17	2014	2022	2023
soccer players	15	2016	2022	2024
anthropometry	14	2018	2022	2022
sports nutrition	13	2020	2023	2023
low energy availability	5	2023	2023	2024
polyphenols	5	2020	2023	2023
